# Supplementary material for: A new strategy for gene targeting and functional proteomics using the DT40 cell line
Source: Nucleic Acids Res. 2013 Jul 27;41(17):e167. doi: 10.1093/nar/gkt650 (PMC3783193; doi:10.1093/nar/gkt650)
Supplement: Supplementary Data [file supp_gkt650_nar-00934-met-g-2013-File010.xls]

## Sheet: MaxQuantResults_of_CoIP-MS_data
Gene names	Majority protein IDs	Protein names	Background intensity (wt Mg2+)	Background intensity (wt)	Intensity in EXOSC8+GFP (A)	Intensity in EXOSC8+GFP (B)	Intensity in EXOSC9+GFP (A)	Intensity in EXOSC9+GFP (B)	Intensity in CNOT7+GFP (A)	Intensity in CNOT7+GFP (B)	Intensity in UPF1+GFP (A)	Intensity in UPF1+GFP (B)	Unique peptides in wt (Mg2+)	Unique peptides in wt	Unique peptides in EXOSC8+GFP (A)	Unique peptides in EXOSC8+GFP (B)	Unique peptides in EXOSC9+GFP (A)	Unique peptides in EXOSC9+GFP (B)	Unique peptides in CNOT7+GFP (A)	Unique peptides in CNOT7+GFP (B)	Unique peptides in UPF1+GFP (A)	Unique peptides in UPF1+GFP (B)	Mol. weight [kDa]	Sequence coverage in wt (Mg2+) [%]	Sequence coverage in wt [%]	Sequence coverage in EXOSC8+GFP (A) [%]	Sequence coverage in EXOSC8+GFP (B) [%]	Sequence coverage in EXOSC9+GFP (A) [%]	Sequence coverage in EXOSC9+GFP (B) [%]	Sequence coverage in CNOT7+GFP (A) [%]	Sequence coverage in CNOT7+GFP (B) [%]	Sequence coverage in UPF1+GFP (A) [%]	Sequence coverage in UPF1+GFP (B) [%]	Abundance in EXOSC8+GFP	Specificity in EXOSC8+GFP	Abundance in EXOSC9+GFP	Specificity in EXOSC9+GFP	Abundance in CNOT7+GFP	Specificity in CNOT7+GFP	Abundance in UPF1+GFP	Specificity in UPF1+GFP	Protein group	Gene names	Protein names	Fasta headers
CNOT1	CNOT1;E1BXD4;A5YKK6;B5MDN3	CCR4-NOT transcription complex subunit 1	1	1	0	0	0	0	603450000	1124200000	4532100	3780200	0	0	0	0	0	0	7	9	0	0	267.68	0	0	0	0	0	0	15.5	19.6	0.5	0.5	0	0	0	0	3.22708e+06	863825000	15526.6	4156150	all	CNOT1	CCR4-NOT transcription complex subunit 1	>CNOT1 m.165675 Hum: CNOT1 (CCR4-NOT transcription complex subunit 1), Gal: CNOT1 (Uncharacterized protein), iso: comp80962, length: 2384;>tr|E1BXD4|E1BXD4_CHICK Uncharacterized protein OS=Gallus gallus GN=CNOT1 PE=4 SV=1;>sp|A5YKK6|CNOT1_HUMAN CCR4-NOT t
RQCD1	F2Z4M8;RQCD1;Q92600;B7Z1E5;B5MDQ4;F1P4C4	Cell differentiation protein RCD1 homolog	1	1	0	0	0	0	102040000	360410000	0	0	0	0	0	0	0	0	8	13	0	0	33.601	0	0	0	0	0	0	33.4	56.5	0	0	0	0	0	0	6.88149e+06	231225000	0	0	all	RQCD1	Cell differentiation protein RCD1 homolog	>tr|F2Z4M8|F2Z4M8_CHICK Uncharacterized protein OS=Gallus gallus GN=RQCD1 PE=4 SV=1;>RQCD1 m.10341 Hum: RQCD1 (Cell differentiation protein RCD1 homolog), Gal: RQCD1 (Uncharacterized protein), iso: comp39752, length: 300;>sp|Q92600|RCD1_HUMAN Cell differe
CNOT7	CNOT7;Q5ZJV9;Q9UIV1;G3V108;H0YAV9	CCR4-NOT transcription complex subunit 7	1	1	0	0	0	0	174810000	281910000	0	0	0	0	0	0	0	0	4	6	0	0	32.745	0	0	0	0	0	0	13.3	27	0	0	0	0	0	0	6.97389e+06	228360000	0	0	all	CNOT7	CCR4-NOT transcription complex subunit 7	>CNOT7 m.38202 Hum: CNOT7 (CCR4-NOT transcription complex subunit 7), Gal: CNOT7 (CCR4-NOT transcription complex subunit 7), iso: comp68764, length: 286;>sp|Q5ZJV9|CNOT7_CHICK CCR4-NOT transcription complex subunit 7 OS=Gallus gallus GN=CNOT7 PE=2 SV=1;>s
CNOT6	CNOT6L;E1C678;Q9ULM6	CCR4-NOT transcription complex subunit 6	1	1	0	0	0	0	148580000	212270000	0	0	0	0	0	0	0	0	3	6	0	0	63.232	0	0	0	0	0	0	15.4	30.9	0	0	0	0	0	0	2.85338e+06	180425000	0	0	all	CNOT6	CCR4-NOT transcription complex subunit 6	>CNOT6L m.11841 Hum: CNOT6L (CCR4-NOT transcription complex subunit 6-like), Gal: CNOT6L (Uncharacterized protein), iso: comp41265, length: 558;>tr|E1C678|E1C678_CHICK Uncharacterized protein OS=Gallus gallus GN=CNOT6 PE=4 SV=1;>sp|Q9ULM6|CNOT6_HUMAN CCR4
CNOT6L	E1C5L3;E1BZ52		1	1	0	0	0	0	64305000	95795000	0	0	0	0	0	0	0	0	0	2	0	0	62.255	0	0	0	0	0	0	16.2	25.3	0	0	0	0	0	0	1.28584e+06	80050000	0	0	all	CNOT6L		>tr|E1C5L3|E1C5L3_CHICK Uncharacterized protein OS=Gallus gallus GN=CNOT6L PE=4 SV=1;>tr|E1BZ52|E1BZ52_CHICK Uncharacterized protein OS=Gallus gallus GN=CNOT6L PE=4 SV=1
DECR1	E1BXS5		1	1	0	7005800	7980400	9693200	40058000	29974000	0	0	0	0	1	1	1	1	1	1	0	0	35.746	0	0	3.9	3.9	3.9	3.9	3.9	3.9	0	0	97994.2	3502900	247211	8836800	979578	35016000	0	0	all	DECR1		>tr|E1BXS5|E1BXS5_CHICK Uncharacterized protein OS=Gallus gallus GN=DECR1 PE=4 SV=1
Quant	Quant peptide		1	1	24051000	16798000	137260000	142740000	55012000	0	150600000	130730000	0	0	1	1	1	1	1	0	1	1	1.0943	0	0	100	100	100	100	100	0	100	100	1.86644e+07	20424500	1.27936e+08	140000000	2.51357e+07	27506000	1.28543e+08	140665000	all	Quant		>Quant peptide
CNOT2	Q9NZN8;F8VV52;Q5ZKI3;F8VP97;F8W145;F8VRS8;F8VRS2;F8VQF4;H0YHT6;H0YHP3	CCR4-NOT transcription complex subunit 2	1	1	0	0	0	0	21343000	29010000	0	0	0	0	0	0	0	0	2	2	0	0	59.737	0	0	0	0	0	0	5.2	5.2	0	0	0	0	0	0	421456	25176500	0	0	all	CNOT2	CCR4-NOT transcription complex subunit 2	>sp|Q9NZN8|CNOT2_HUMAN CCR4-NOT transcription complex subunit 2 OS=Homo sapiens GN=CNOT2 PE=1 SV=1;>tr|F8VV52|F8VV52_HUMAN CCR4-NOT transcription complex subunit 2 (Fragment) OS=Homo sapiens GN=CNOT2 PE=4 SV=1;>tr|Q5ZKI3|Q5ZKI3_CHICK Uncharacterized prote
POLRMT	E1BZ13	DNA-directed RNA polymerase	1	1	0	0	0	0	23132000	21397000	0	0	0	0	0	0	0	0	1	1	0	0	116.87	0	0	0	0	0	0	1.4	1.4	0	0	0	0	0	0	190507	22264500	0	0	all	POLRMT	DNA-directed RNA polymerase	>tr|E1BZ13|E1BZ13_CHICK DNA-directed RNA polymerase OS=Gallus gallus GN=POLRMT PE=3 SV=1
CNOT3	O75175;CNOT3-fragment3;H0Y5X7;H7C5J4	CCR4-NOT transcription complex subunit 3	1	1	0	0	0	0	15281000	17334000	0	0	0	0	0	0	0	0	2	2	0	0	81.871	0	0	0	0	0	0	3.3	3.3	0	0	0	0	0	0	199185	16307500	0	0	all	CNOT3	CCR4-NOT transcription complex subunit 3	>sp|O75175|CNOT3_HUMAN CCR4-NOT transcription complex subunit 3 OS=Homo sapiens GN=CNOT3 PE=1 SV=1;>CNOT3-fragment3;>tr|H0Y5X7|H0Y5X7_HUMAN CCR4-NOT transcription complex subunit 3 (Fragment) OS=Homo sapiens GN=CNOT3 PE=4 SV=1;>tr|H7C5J4|H7C5J4_HUMAN CCR4
SLC25A5;SLC25A6;SLC25A31;SLC25A4	P05141;P12236;F1NBW8;F1NFF6;I7HJJ0;Q9H0C2;P12235;Q5ZMJ6;F1NJ10	ADP/ATP translocase 2;ADP/ATP translocase 3;ADP/ATP translocase 4;ADP/ATP translocase 1	1	1	7439100	6002500	7678300	0	12083000	16618000	4355500	4106700	0	0	1	1	1	0	2	2	2	2	32.852	0	0	3	3	3	0	7	7	7	7	204578	6720800	116862	3839150	436823	14350500	128793	4231100	all	SLC25A5;SLC25A6;SLC25A31;SLC25A4	ADP/ATP translocase 2;ADP/ATP translocase 3;ADP/ATP translocase 4;ADP/ATP translocase 1	>sp|P05141|ADT2_HUMAN ADP/ATP translocase 2 OS=Homo sapiens GN=SLC25A5 PE=1 SV=7;>sp|P12236|ADT3_HUMAN ADP/ATP translocase 3 OS=Homo sapiens GN=SLC25A6 PE=1 SV=4;>tr|F1NBW8|F1NBW8_CHICK Uncharacterized protein (Fragment) OS=Gallus gallus GN=SLC25A6 PE=3 S
TUBB2C;TUBB4B;TUBB;TUBB2B;TUBB2A;TUBB4A	G1K342;P68371;F1NYB1;P07437;P09244;F8VW92;F8VYX6;Q5JP53;Q5ST81;P09206;E1C520;G1K338;P09203;P32882;Q13885;Q9BVA1;P04350;E9PBJ4	Tubulin beta-4B chain;Tubulin beta chain;Tubulin beta-7 chain;Tubulin beta-3 chain;Tubulin beta-1 chain;Tubulin beta-2 chain;Tubulin beta-2A chain;Tubulin beta-2B chain;Tubulin beta-4A chain	1	1	11789000	7431700	5405200	8690400	9931100	13989000	4975300	7587000	1	0	1	2	1	1	1	3	1	2	49.86	2	0	2	7.9	2	2	2	11.9	2	6.1	192747	9610350	141352	7047800	239873	11960050	125976	6281150	all	TUBB2C;TUBB4B;TUBB;TUBB2B;TUBB2A;TUBB4A	Tubulin beta-4B chain;Tubulin beta chain;Tubulin beta-7 chain;Tubulin beta-3 chain;Tubulin beta-1 chain;Tubulin beta-2 chain;Tubulin beta-2A chain;Tubulin beta-2B chain;Tubulin beta-4A chain	>tr|G1K342|G1K342_CHICK Uncharacterized protein OS=Gallus gallus GN=TUBB2C PE=3 SV=1;>sp|P68371|TBB4B_HUMAN Tubulin beta-4B chain OS=Homo sapiens GN=TUBB4B PE=1 SV=1;>tr|F1NYB1|F1NYB1_CHICK Uncharacterized protein OS=Gallus gallus GN=TUBB2C PE=3 SV=1;>sp|
HSPA9	F1NZ86;Q5ZM98;P38646	Stress-70 protein, mitochondrial	1	1	0	12977000	5963800	8141700	6283200	12602000	35660000	28303000	0	0	1	2	1	1	2	3	3	3	73.161	0	0	1.8	3.6	1.8	1.8	3.4	5.2	5.2	5.2	88688	6488500	96400.4	7052750	129066	9442600	437139	31981500	chaperones	HSPA9	Stress-70 protein, mitochondrial	>tr|F1NZ86|F1NZ86_CHICK Stress-70 protein, mitochondrial OS=Gallus gallus GN=HSPA9 PE=3 SV=1;>sp|Q5ZM98|GRP75_CHICK Stress-70 protein, mitochondrial OS=Gallus gallus GN=HSPA9 PE=1 SV=1;>sp|P38646|GRP75_HUMAN Stress-70 protein, mitochondrial OS=Homo sapien
TXN	P08629;TXN	Thioredoxin	1	1	0	0	6761600	9076400	0	9744900	5945600	8347100	0	0	1	0	1	1	0	1	1	1	11.7	0	0	12.4	0	12.4	12.4	0	12.4	12.4	12.4	0	0	676838	7919000	416449	4872450	610799	7146350	0	TXN	Thioredoxin	>sp|P08629|THIO_CHICK Thioredoxin OS=Gallus gallus GN=TXN PE=3 SV=2;>TXN m.207823 Hum: TXN (Thioredoxin), Gal: TXN (Thioredoxin), iso: comp81795, length: 106
SNRPA1	F1NAC8;SNRPA1		1	1	7930300	10908000	11241000	14521000	0	7567900	7216300	5613300	1	0	2	3	3	3	1	2	2	2	28.414	5.5	0	17.3	22.7	22.7	22.7	3.5	17.3	17.3	17.3	331497	9419150	453333	12881000	133172	3783950	225762	6414800	0	SNRPA1		>tr|F1NAC8|F1NAC8_CHICK Uncharacterized protein OS=Gallus gallus GN=SNRPA1 PE=4 SV=1;>SNRPA1 m.483148 Hum: SNRPA1 (U2 small nuclear ribonucleoprotein A), Gal: SNRPA1 (Uncharacterized protein), iso: comp84468, length: 256
RPL14	RPL14;F1NTC7;Q98TF9;P50914;E7EPB3	60S ribosomal protein L14	1	1	116700000	98552000	83356000	72991000	2614100	4431000	8564500	7040200	0	0	2	2	2	2	1	1	2	1	17.292	0	0	13.7	13.7	13.7	13.7	8.2	8.2	13.7	8.2	6.22403e+06	107626000	4.52079e+06	78173500	203710	3522550	451212	7802350	ribosomal	RPL14	60S ribosomal protein L14	>RPL14 m.10235 Hum: RPL14 (60S ribosomal protein L14), Gal: RPL14 (Uncharacterized protein (Fragment)), iso: comp39654, length: 147;>tr|F1NTC7|F1NTC7_CHICK Uncharacterized protein (Fragment) OS=Gallus gallus GN=RPL14 PE=4 SV=1;>tr|Q98TF9|Q98TF9_CHICK Ribo
C2orf29	F1P4V4		1	1	0	0	0	0	3100800	3549800	0	0	0	0	0	0	0	0	1	1	0	0	51.596	0	0	0	0	0	0	4.5	4.5	0	0	0	0	0	0	64448.8	3325300	0	0	0	C2orf29		>tr|F1P4V4|F1P4V4_CHICK Uncharacterized protein (Fragment) OS=Gallus gallus GN=C2orf29 PE=4 SV=1
CNOT1	E1C1B8		1	1	0	0	0	0	0	5867900	0	0	0	0	0	0	0	0	0	1	0	0	238	0	0	0	0	0	0	13.7	19.1	0.5	0.5	0	0	0	0	12327.5	2933950	0	0	0	CNOT1		>tr|E1C1B8|E1C1B8_CHICK Uncharacterized protein OS=Gallus gallus GN=CNOT1 PE=4 SV=1
FBF1	F1NQW4;Q5ZIB2	Fas-binding factor 1 homolog	1	1	68015000	91414000	31657000	0	0	4387500	0	21804000	0	1	1	1	1	0	0	1	0	1	126.71	0	0.8	0.8	0.8	0.8	0	0	0.8	0	0.8	629110	79714500	124919	15828500	17313.2	2193750	86039	10902000	0	FBF1	Fas-binding factor 1 homolog	>tr|F1NQW4|F1NQW4_CHICK Fas-binding factor 1 homolog OS=Gallus gallus GN=FBF1 PE=4 SV=1;>sp|Q5ZIB2|FBF1_CHICK Fas-binding factor 1 homolog OS=Gallus gallus GN=FBF1 PE=2 SV=1
HS6ST1	Q76KB2;F1NY39	Heparan-sulfate 6-O-sulfotransferase 1	1	1	17174000	21692000	116430000	0	2411900	1896100	0	0	0	0	1	1	1	0	1	1	0	0	48.091	0	0	2.2	2.2	2.2	0	2.2	2.2	0	0	404088	19433000	1.21052e+06	58215000	44790.1	2154000	0	0	0	HS6ST1	Heparan-sulfate 6-O-sulfotransferase 1	>sp|Q76KB2|H6ST1_CHICK Heparan-sulfate 6-O-sulfotransferase 1 OS=Gallus gallus GN=HS6ST1 PE=2 SV=4;>tr|F1NY39|F1NY39_CHICK Heparan-sulfate 6-O-sulfotransferase 1 (Fragment) OS=Gallus gallus GN=HS6ST1 PE=4 SV=1
CORO1C	F1NXA5;Q5ZI60;A7MAP1;A7MAP0;Q9ULV4;B4E3S0;H0YHL7	Coronin-1C	1	1	0	0	5779500	4300000	0	3707100	3036600	0	0	0	0	1	2	1	0	1	1	0	53.308	0	0	0	3.4	9.5	3.4	0	3.4	3.4	0	0	0	94540.2	5039750	34770.6	1853550	28481.7	1518300	0	CORO1C	Coronin-1C	>tr|F1NXA5|F1NXA5_CHICK Coronin (Fragment) OS=Gallus gallus GN=CORO1C PE=3 SV=1;>tr|Q5ZI60|Q5ZI60_CHICK Coronin OS=Gallus gallus GN=CORO1C PE=2 SV=1;>tr|A7MAP1|A7MAP1_HUMAN Coronin OS=Homo sapiens GN=CORO1C PE=2 SV=1;>tr|A7MAP0|A7MAP0_HUMAN Coronin OS=Hom
RPS16	F1NBU1;P62249;RPS16;Q6IPX4	40S ribosomal protein S16	1	1	70395000	55823000	60988000	47241000	0	3641100	16968000	18425000	1	0	3	4	3	3	0	1	2	3	18.883	5.8	0	18.6	22.7	18.6	18.6	0	5.8	12.2	18.6	3.34211e+06	63109000	2.86578e+06	54114500	96412.1	1820550	937166	17696500	ribosomal	RPS16	40S ribosomal protein S16	>tr|F1NBU1|F1NBU1_CHICK Uncharacterized protein (Fragment) OS=Gallus gallus GN=RPS16 PE=3 SV=1;>sp|P62249|RS16_HUMAN 40S ribosomal protein S16 OS=Homo sapiens GN=RPS16 PE=1 SV=2;>RPS16 m.482971 Hum: RPS16 (40S ribosomal protein S16), Gal: RPS16 (Uncharact
SRSF4;SRSF6;SRSF5;SFRS5	Q08170;SRSF4;F1NJ03;E1C270;Q13247;Q13243;E1BY00;F1NJ04;F6T1J1;B4DUA4;B4DJK0;Q5ZLF9	Serine/arginine-rich splicing factor 4;Serine/arginine-rich splicing factor 6;Serine/arginine-rich splicing factor 5	1	1	12186000	8667600	15991000	12100000	0	3067300	0	0	0	0	1	1	1	1	0	1	0	0	56.678	0	0	1.8	1.8	1.8	1.8	0	1.8	0	0	183966	10426800	247812	14045500	27059	1533650	0	0	0	SRSF4;SRSF6;SRSF5;SFRS5	Serine/arginine-rich splicing factor 4;Serine/arginine-rich splicing factor 6;Serine/arginine-rich splicing factor 5	>sp|Q08170|SRSF4_HUMAN Serine/arginine-rich splicing factor 4 OS=Homo sapiens GN=SRSF4 PE=1 SV=2;>SRSF4 m.76861 Hum: SRSF4 (Serine/arginine-rich splicing factor 4), Gal: SRSF4 (Uncharacterized protein (Fragment)), iso: comp76317, length: 462;>tr|F1NJ03|F1
TRA2A	F1NPM7;E1C875;Q13595;B4DUA9;B4DQI6	Transformer-2 protein homolog alpha	1	1	0	0	0	0	0	2981700	0	0	0	1	0	0	0	0	0	1	0	0	32.423	0	5.1	0	0	0	0	0	7.6	0	0	0	0	0	0	45981.2	1490850	0	0	0	TRA2A	Transformer-2 protein homolog alpha	>tr|F1NPM7|F1NPM7_CHICK Uncharacterized protein OS=Gallus gallus GN=TRA2A PE=4 SV=1;>tr|E1C875|E1C875_CHICK Uncharacterized protein OS=Gallus gallus GN=TRA2A PE=4 SV=1;>sp|Q13595|TRA2A_HUMAN Transformer-2 protein homolog alpha OS=Homo sapiens GN=TRA2A PE=
RPL30	P62888;P67883;E5RI99;G1K316	60S ribosomal protein L30	1	1	46508000	54587000	42501000	44079000	0	2933100	0	8567700	0	0	1	1	1	1	0	1	0	1	12.784	0	0	13.9	13.9	13.9	13.9	0	13.9	0	13.9	3.95397e+06	50547500	3.38626e+06	43290000	114718	1466550	335095	4283850	ribosomal	RPL30	60S ribosomal protein L30	>sp|P62888|RL30_HUMAN 60S ribosomal protein L30 OS=Homo sapiens GN=RPL30 PE=1 SV=2;>sp|P67883|RL30_CHICK 60S ribosomal protein L30 OS=Gallus gallus GN=RPL30 PE=3 SV=2;>tr|E5RI99|E5RI99_HUMAN 60S ribosomal protein L30 (Fragment) OS=Homo sapiens GN=RPL30 PE
RPLP2	E1BUZ5		1	1	74016000	80720000	43988000	48326000	0	2747900	31699000	33256000	0	0	4	4	4	4	0	1	3	4	11.842	0	0	31.3	31.3	31.3	31.3	0	13.9	31.3	31.3	6.53336e+06	77368000	3.89774e+06	46157000	116023	1373950	2.74257e+06	32477500	ribosomal	RPLP2		>tr|E1BUZ5|E1BUZ5_CHICK Uncharacterized protein OS=Gallus gallus GN=RPLP2 PE=4 SV=1
ATP5A1	F1NGA2;ATP5A1;F1NI22	ATP synthase subunit alpha	1	1	0	0	0	0	0	2718200	0	1070000	0	0	0	0	0	0	0	1	0	1	60.04	0	0	0	0	0	0	0	4	0	4	0	0	0	0	22636.6	1359100	8910.73	535000	0	ATP5A1	ATP synthase subunit alpha	>tr|F1NGA2|F1NGA2_CHICK ATP synthase subunit alpha (Fragment) OS=Gallus gallus GN=ATP5A1 PE=3 SV=1;>ATP5A1 m.180988 Hum: ATP5A1 (ATP synthase subunit alpha, mitochondrial), Gal: ATP5A1W (ATP synthase subunit alpha (Fragment)), iso: comp81289, length: 554;
EIF4A3	F1NTS2;Q5ZM36;P38919;E1BSE5;I3L3F6;I3L2Z3	Eukaryotic initiation factor 4A-III	1	1	3615500	8689300	12625000	14707000	0	2717500	16158000	5984300	0	0	1	1	2	2	0	1	2	1	47.164	0	0	2.4	2.7	5.1	5.1	0	2.7	5.1	2.7	130447	6152400	289755	13666000	28809	1358750	234737	11071150	0	EIF4A3	Eukaryotic initiation factor 4A-III	>tr|F1NTS2|F1NTS2_CHICK Eukaryotic initiation factor 4A-III (Fragment) OS=Gallus gallus GN=EIF4A3 PE=3 SV=1;>sp|Q5ZM36|IF4A3_CHICK Eukaryotic initiation factor 4A-III OS=Gallus gallus GN=EIF4A3 PE=2 SV=1;>sp|P38919|IF4A3_HUMAN Eukaryotic initiation factor
SCAMP2	H3BUB6		1	1	0	0	0	0	0	2662500	0	0	0	0	0	0	0	0	0	1	0	0	28.649	0	0	0	0	0	0	0	4.3	0	0	0	0	0	0	46467.6	1331250	0	0	0	SCAMP2		>tr|H3BUB6|H3BUB6_HUMAN Secretory carrier-associated membrane protein 2 (Fragment) OS=Homo sapiens GN=SCAMP2 PE=4 SV=1
LANCL1	F1N9V4		1	1	0	0	0	0	0	2580100	10371000	2220000	0	0	0	0	0	0	0	1	1	1	37.653	0	0	0	0	0	0	0	2.7	2.7	2.7	0	0	0	0	34261.5	1290050	167198	6295500	0	LANCL1		>tr|F1N9V4|F1N9V4_CHICK Uncharacterized protein OS=Gallus gallus GN=LANCL1 PE=4 SV=1
RXFP3	Q9NSD7	Relaxin-3 receptor 1	1	1	0	0	0	0	0	2491300	0	2848900	0	0	0	0	0	0	0	1	0	1	51.123	0	0	0	0	0	0	0	4.3	0	4.3	0	0	0	0	24365.7	1245650	27863.2	1424450	0	RXFP3	Relaxin-3 receptor 1	>sp|Q9NSD7|RL3R1_HUMAN Relaxin-3 receptor 1 OS=Homo sapiens GN=RXFP3 PE=1 SV=1
RPL8	F1NIX0;P62917;E9PIZ3;E9PKZ0;G3V1A1	60S ribosomal protein L8	1	1	58418000	46689000	44248000	43315000	0	2320000	3364600	4363500	0	0	1	2	2	1	0	1	1	1	29.322	0	0	4.1	10	10	4.1	0	4.1	4.1	4.1	1.79229e+06	52553500	1.49313e+06	43781500	39560.7	1160000	131780	3864050	ribosomal	RPL8	60S ribosomal protein L8	>tr|F1NIX0|F1NIX0_CHICK Uncharacterized protein (Fragment) OS=Gallus gallus GN=RPL8 PE=3 SV=1;>sp|P62917|RL8_HUMAN 60S ribosomal protein L8 OS=Homo sapiens GN=RPL8 PE=1 SV=2;>tr|E9PIZ3|E9PIZ3_HUMAN 60S ribosomal protein L8 OS=Homo sapiens GN=RPL8 PE=4 SV=
RPS24	E7EPK6;P62847;E7ETK0;F1NF89;RPS24	40S ribosomal protein S24	1	1	30510000	29062000	22947000	64314000	0	2253600	9194600	8022500	0	0	1	1	1	1	1	1	1	1	32.43	0	0	4.2	4.2	4.2	4.2	4.2	4.2	4.2	4.2	918471	29786000	1.34537e+06	43630500	34745.6	1126800	265450	8608550	ribosomal	RPS24	40S ribosomal protein S24	>tr|E7EPK6|E7EPK6_HUMAN 40S ribosomal protein S24 OS=Homo sapiens GN=RPS24 PE=3 SV=1;>sp|P62847|RS24_HUMAN 40S ribosomal protein S24 OS=Homo sapiens GN=RPS24 PE=1 SV=1;>tr|E7ETK0|E7ETK0_HUMAN 40S ribosomal protein S24 OS=Homo sapiens GN=RPS24 PE=3 SV=1;>t
HSPA6;HSPA7	P17066;P48741	Heat shock 70 kDa protein 6;Putative heat shock 70 kDa protein 7	1	1	0	0	7675800	7696200	0	2211500	7209300	0	0	0	1	0	1	1	0	1	1	0	71.027	0	0	1.7	2	3.7	3.7	0	3.7	3.7	2	0	0	108212	7686000	15568	1105750	50750.4	3604650	chaperones	HSPA6;HSPA7	Heat shock 70 kDa protein 6;Putative heat shock 70 kDa protein 7	>sp|P17066|HSP76_HUMAN Heat shock 70 kDa protein 6 OS=Homo sapiens GN=HSPA6 PE=1 SV=2;>sp|P48741|HSP77_HUMAN Putative heat shock 70 kDa protein 7 OS=Homo sapiens GN=HSPA7 PE=5 SV=2
MVP	F1NKR8;E1BTG8;MVP;Q5ZMI4;F1NRL2	Major vault protein	1	1	0	0	0	0	0	2155900	0	0	0	0	0	0	0	0	0	2	0	0	95.039	0	0	0	0	0	0	0	6.5	0	0	0	0	0	0	11342.2	1077950	0	0	0	MVP	Major vault protein	>tr|F1NKR8|F1NKR8_CHICK Major vault protein (Fragment) OS=Gallus gallus GN=MVP PE=4 SV=1;>tr|E1BTG8|E1BTG8_CHICK Major vault protein OS=Gallus gallus GN=MVP PE=4 SV=1;>MVP m.275547 Hum: MVP (Major vault protein), Gal: MVP (Major vault protein), iso: comp8
SNRPD3	P62318;Q5ZL58;SNRPD3;B4DJP7	Small nuclear ribonucleoprotein Sm D3	1	1	18865000	28020000	34741000	38613000	0	1959800	0	3447700	0	0	1	1	1	1	0	1	0	1	13.916	0	0	7.9	7.9	7.9	7.9	0	7.9	0	7.9	1.68457e+06	23442500	2.6356e+06	36677000	70415.3	979900	123875	1723850	0	SNRPD3	Small nuclear ribonucleoprotein Sm D3	>sp|P62318|SMD3_HUMAN Small nuclear ribonucleoprotein Sm D3 OS=Homo sapiens GN=SNRPD3 PE=1 SV=1;>tr|Q5ZL58|Q5ZL58_CHICK Uncharacterized protein OS=Gallus gallus GN=SNRPD3 PE=2 SV=1;>SNRPD3 m.21496 Hum: SNRPD3 (Small nuclear ribonucleoprotein Sm D3), Gal:
DNAJC28	Q9NX36	DnaJ homolog subfamily C member 28	1	1	0	0	0	0	0	1949200	0	0	0	0	0	0	0	0	0	1	0	0	45.805	0	0	0	0	0	0	0	4.6	0	0	0	0	0	0	21277.2	974600	0	0	0	DNAJC28	DnaJ homolog subfamily C member 28	>sp|Q9NX36|DJC28_HUMAN DnaJ homolog subfamily C member 28 OS=Homo sapiens GN=DNAJC28 PE=1 SV=2
RPL27A	F1NBX4		1	1	38115000	43275000	33216000	25299000	0	1866000	3484100	0	0	0	1	1	1	1	0	1	1	0	16.805	0	0	8.8	8.8	8.8	8.8	0	8.8	8.8	0	2.4216e+06	40695000	1.741e+06	29257500	55519.2	933000	103663	1742050	ribosomal	RPL27A		>tr|F1NBX4|F1NBX4_CHICK Uncharacterized protein (Fragment) OS=Gallus gallus GN=RPL27A PE=3 SV=1
ALYREF	E9PB61;E1C2L5;Q86V81	THO complex subunit 4	1	1	6286300	15900000	8495500	8719500	0	1712100	1634900	1907900	0	0	1	1	1	1	0	1	1	1	27.557	0	0	10.2	10.2	10.2	10.2	0	10.2	10.2	10.2	402553	11093150	312353	8607500	31064.7	856050	64281.3	1771400	0	ALYREF	THO complex subunit 4	>tr|E9PB61|E9PB61_HUMAN THO complex subunit 4 OS=Homo sapiens GN=ALYREF PE=4 SV=1;>tr|E1C2L5|E1C2L5_CHICK Uncharacterized protein OS=Gallus gallus GN=ALYREF PE=4 SV=1;>sp|Q86V81|THOC4_HUMAN THO complex subunit 4 OS=Homo sapiens GN=ALYREF PE=1 SV=3
CPSF6	Q16630;Q5ZL34;F1NGU9;F8WJN3	Cleavage and polyadenylation specificity factor subunit 6	1	1	5891500	5029400	6740800	8372600	350320	1340100	0	642670	0	0	1	1	1	1	1	1	0	1	59.209	0	0	4.5	4.5	4.5	4.5	4.5	4.5	0	4.5	92223.3	5460450	127628	7556700	14275	845210	5427.13	321335	0	CPSF6	Cleavage and polyadenylation specificity factor subunit 6	>sp|Q16630|CPSF6_HUMAN Cleavage and polyadenylation specificity factor subunit 6 OS=Homo sapiens GN=CPSF6 PE=1 SV=2;>sp|Q5ZL34|CPSF6_CHICK Cleavage and polyadenylation specificity factor subunit 6 OS=Gallus gallus GN=CPSF6 PE=2 SV=1;>tr|F1NGU9|F1NGU9_CHIC
RPL23A	A8MUS3;K7ERT8;K7EJV9;H7BY10;P62750;E1BS06;K7EMA7	60S ribosomal protein L23a	1	1	45353000	42355000	28240000	32813000	0	1616900	5256300	5854500	0	0	1	1	1	1	0	1	1	1	21.916	0	0	6.7	6.7	6.7	6.7	0	6.7	6.7	6.7	2.001e+06	43854000	1.39289e+06	30526500	36888.6	808450	253486	5555400	ribosomal	RPL23A	60S ribosomal protein L23a	>tr|A8MUS3|A8MUS3_HUMAN 60S ribosomal protein L23a OS=Homo sapiens GN=RPL23A PE=3 SV=1;>tr|K7ERT8|K7ERT8_HUMAN 60S ribosomal protein L23a (Fragment) OS=Homo sapiens GN=RPL23A PE=4 SV=1;>tr|K7EJV9|K7EJV9_HUMAN 60S ribosomal protein L23a (Fragment) OS=Homo
TOB2	Q14106;Q5F453	Protein Tob2	1	1	0	0	0	0	0	1457900	0	0	0	0	0	0	0	0	0	1	0	0	36.632	0	0	0	0	0	0	0	6.7	0	0	0	0	0	0	19899.3	728950	0	0	0	TOB2	Protein Tob2	>sp|Q14106|TOB2_HUMAN Protein Tob2 OS=Homo sapiens GN=TOB2 PE=1 SV=2;>tr|Q5F453|Q5F453_CHICK Uncharacterized protein OS=Gallus gallus GN=TOB2 PE=2 SV=1
PFN2	G5E9Q6;P35080;C9JQ45;F1NUH4;F1NA40;C9J0J7;C9J712	Profilin;Profilin-2	1	1	0	0	0	0	0	1431200	0	0	0	0	0	0	0	0	0	1	0	0	20.787	0	0	0	0	0	0	0	7.4	0	0	0	0	0	0	34425.4	715600	0	0	0	PFN2	Profilin;Profilin-2	>tr|G5E9Q6|G5E9Q6_HUMAN Profilin OS=Homo sapiens GN=PFN2 PE=3 SV=1;>sp|P35080|PROF2_HUMAN Profilin-2 OS=Homo sapiens GN=PFN2 PE=1 SV=3;>tr|C9JQ45|C9JQ45_HUMAN Profilin OS=Homo sapiens GN=PFN2 PE=3 SV=1;>tr|F1NUH4|F1NUH4_CHICK Uncharacterized protein (Frag
GGA.47846	GGA.47846;F1NSD0;P20763	Ig lambda chain C region	1	1	0	0	0	0	0	1342100	845020	928430	0	0	0	0	0	0	0	1	1	1	24.418	0	0	0	0	0	0	0	11.2	11.2	11.2	0	0	0	0	27481.8	671050	36314.4	886725	0	GGA.47846	Ig lambda chain C region	>GGA.47846 m.82240 Hum: DT40_m.82240 (), Gal: GGA.47846 (Uncharacterized protein), iso: comp77038, length: 233;>tr|F1NSD0|F1NSD0_CHICK Uncharacterized protein OS=Gallus gallus GN=GGA.47846 PE=4 SV=1;>sp|P20763|LAC_CHICK Ig lambda chain C region OS=Gallus
CNOT6L	H0Y9Z5;Q96LI5;H0Y9C1;D6RGK9	CCR4-NOT transcription complex subunit 6-like	1	1	0	0	0	0	0	1317900	0	0	0	0	0	0	0	0	0	1	0	0	63.736	0	0	0	0	0	0	15.8	23.5	0	0	0	0	0	0	10338.7	658950	0	0	0	CNOT6L	CCR4-NOT transcription complex subunit 6-like	>tr|H0Y9Z5|H0Y9Z5_HUMAN CCR4-NOT transcription complex subunit 6-like (Fragment) OS=Homo sapiens GN=CNOT6L PE=4 SV=1;>sp|Q96LI5|CNO6L_HUMAN CCR4-NOT transcription complex subunit 6-like OS=Homo sapiens GN=CNOT6L PE=1 SV=2;>tr|H0Y9C1|H0Y9C1_HUMAN CCR4-NOT
RPS9	P46781;C9JM19;B5MCT8	40S ribosomal protein S9	1	1	68189000	39551000	40238000	18387000	0	1140700	6534300	8109400	0	0	4	3	4	2	0	1	2	2	22.591	0	0	17	12.9	17	7.2	0	3.6	9.3	9.3	2.38458e+06	53870000	1.29753e+06	29312500	25246.8	570350	324105	7321850	ribosomal	RPS9	40S ribosomal protein S9	>sp|P46781|RS9_HUMAN 40S ribosomal protein S9 OS=Homo sapiens GN=RPS9 PE=1 SV=3;>tr|C9JM19|C9JM19_HUMAN 40S ribosomal protein S9 OS=Homo sapiens GN=RPS9 PE=3 SV=1;>tr|B5MCT8|B5MCT8_HUMAN 40S ribosomal protein S9 OS=Homo sapiens GN=RPS9 PE=3 SV=1
POLR2H	C9JCU7;E1BSD8;P52434;C9JLU1;C9J413	DNA-directed RNA polymerases I, II, and III subunit RPABC3	1	1	0	787030	598500	1368500	0	1083600	1378500	929250	0	0	0	1	1	1	1	2	2	1	19.767	0	0	0	6.9	6.9	6.9	10.9	10.9	10.9	6.9	19907.7	393515	49754.6	983500	27409.3	541800	58373.8	1153875	0	POLR2H	DNA-directed RNA polymerases I, II, and III subunit RPABC3	>tr|C9JCU7|C9JCU7_HUMAN DNA-directed RNA polymerases I, II, and III subunit RPABC3 OS=Homo sapiens GN=POLR2H PE=4 SV=1;>tr|E1BSD8|E1BSD8_CHICK Uncharacterized protein OS=Gallus gallus GN=POLR2H PE=4 SV=1;>sp|P52434|RPAB3_HUMAN DNA-directed RNA polymerases
PDIA6	F1NK96		1	1	0	0	0	0	0	778060	1353500	0	0	0	0	0	0	0	1	1	1	1	48.787	0	0	0	0	0	0	5.4	5.4	5.4	5.4	0	0	0	0	7974.05	389030	13871.5	676750	chaperones	PDIA6		>tr|F1NK96|F1NK96_CHICK Uncharacterized protein OS=Gallus gallus GN=PDIA6 PE=3 SV=1
ATP5B;LOC769346	Q5ZLC5;P06576;H0YH81;F8W0P7;H9L3R3	ATP synthase subunit beta, mitochondrial;ATP synthase subunit beta	1	1	0	0	0	0	0	679070	398120	0	0	0	0	0	0	0	0	1	1	0	56.627	0	0	0	0	0	0	0	3	3	0	0	0	0	0	5995.99	339535	3515.28	199060	0	ATP5B;LOC769346	ATP synthase subunit beta, mitochondrial;ATP synthase subunit beta	>sp|Q5ZLC5|ATPB_CHICK ATP synthase subunit beta, mitochondrial OS=Gallus gallus GN=ATP5B PE=1 SV=1;>sp|P06576|ATPB_HUMAN ATP synthase subunit beta, mitochondrial OS=Homo sapiens GN=ATP5B PE=1 SV=3;>tr|H0YH81|H0YH81_HUMAN ATP synthase subunit beta (Fragmen
SF3B3	F1P529;SF3B3;Q15393	Splicing factor 3B subunit 3	1	1	0	0	0	0	0	545050	1103300	0	0	0	0	0	0	0	0	2	1	0	136.58	0	0	0	0	0	0	0	4.1	2.9	0	0	0	0	0	1995.35	272525	4039.02	551650	0	SF3B3	Splicing factor 3B subunit 3	>tr|F1P529|F1P529_CHICK Uncharacterized protein OS=Gallus gallus GN=SF3B3 PE=4 SV=1;>SF3B3 m.483368 Hum: SF3B3 (Splicing factor 3B subunit 3), Gal: SF3B3 (Uncharacterized protein), iso: comp84862, length: 1218;>sp|Q15393|SF3B3_HUMAN Splicing factor 3B sub
SRSF7	Q5ZMI0;Q16629;C9JAB2;E1BVX5;E1BRL9;G5E9M3	Serine/arginine-rich splicing factor 7	1	5471701	55817000	59424000	68898000	70469000	15267000	44678000	2378600	4341500	0	1	2	3	3	3	1	3	1	1	26.001	0	4	15.7	23.3	23.3	23.3	4	23.3	7.6	4	2.21609e+06	10.5306	2.68003e+06	12.7353	1.15274e+06	5.47773	129228	3360050	0	SRSF7	Serine/arginine-rich splicing factor 7	>tr|Q5ZMI0|Q5ZMI0_CHICK Uncharacterized protein OS=Gallus gallus GN=SRSF7 PE=2 SV=1;>sp|Q16629|SRSF7_HUMAN Serine/arginine-rich splicing factor 7 OS=Homo sapiens GN=SRSF7 PE=1 SV=1;>tr|C9JAB2|C9JAB2_HUMAN Serine/arginine-rich-splicing factor 7 OS=Homo sap
ASNS	ASNS;F1NWF6;P08243;Q5ZJU3;E9PCI3;E9PCX6	Asparagine synthetase;Asparagine synthetase [glutamine-hydrolyzing]	1	1	0	0	0	0	0	0	0	0	0	0	0	0	0	0	0	0	0	1	64.068	0	0	0	0	0	0	0	0	0	1.6	0	0	0	0	0	0	0	0	0	ASNS	Asparagine synthetase;Asparagine synthetase [glutamine-hydrolyzing]	>ASNS m.483057 Hum: ASNS (Asparagine synthetase [glutamine-hydrolyzing]), Gal: ASNS (Asparagine synthetase), iso: comp84215, length: 562;>tr|F1NWF6|F1NWF6_CHICK Asparagine synthetase OS=Gallus gallus GN=ASNS PE=4 SV=1;>sp|P08243|ASNS_HUMAN Asparagine synt
BRD7	E1BQ83;F1NMH9;Q5ZKG2;BRD7	Bromodomain-containing protein 7	1	1	0	0	0	0	0	0	0	0	1	1	0	0	0	0	0	0	1	1	74.377	1.4	1.4	0	0	0	0	0	0	1.4	1.4	0	0	0	0	0	0	0	0	0	BRD7	Bromodomain-containing protein 7	>tr|E1BQ83|E1BQ83_CHICK Bromodomain-containing protein 7 OS=Gallus gallus GN=BRD7 PE=4 SV=1;>tr|F1NMH9|F1NMH9_CHICK Bromodomain-containing protein 7 OS=Gallus gallus GN=BRD7 PE=4 SV=1;>sp|Q5ZKG2|BRD7_CHICK Bromodomain-containing protein 7 OS=Gallus gallus
DNAJC10	E1BRA6;DNAJC10		1	1	0	0	0	0	0	0	0	0	0	0	0	0	0	0	0	1	0	0	91.565	0	0	0	0	0	0	0	2.3	0	0	0	0	0	0	0	0	0	0	0	DNAJC10		>tr|E1BRA6|E1BRA6_CHICK Uncharacterized protein OS=Gallus gallus GN=DNAJC10 PE=4 SV=1;>DNAJC10 m.468663 Hum: DNAJC10 (DnaJ homolog subfamily C member 10), Gal: DNAJC10 (Uncharacterized protein), iso: comp83997, length: 798
PRPF8	E1BZT5;Q6P2Q9;I3L0J9	Pre-mRNA-processing-splicing factor 8	1	1	0	0	0	0	0	0	0	0	0	0	1	0	0	0	0	0	0	0	273.63	0	0	0.9	0	0	0	0	0	0	0	0	0	0	0	0	0	0	0	0	PRPF8	Pre-mRNA-processing-splicing factor 8	>tr|E1BZT5|E1BZT5_CHICK Uncharacterized protein OS=Gallus gallus GN=PRPF8 PE=4 SV=1;>sp|Q6P2Q9|PRP8_HUMAN Pre-mRNA-processing-splicing factor 8 OS=Homo sapiens GN=PRPF8 PE=1 SV=2;>tr|I3L0J9|I3L0J9_HUMAN Pre-mRNA-processing-splicing factor 8 (Fragment) OS=
EEF1D	EEF1D;E1BZG4		1	1	0	0	0	0	0	0	0	0	0	0	0	0	0	0	0	0	1	0	32.355	0	0	0	0	0	0	0	0	4.8	0	0	0	0	0	0	0	0	0	0	EEF1D		>EEF1D m.46258 Hum: EEF1D (Elongation factor 1-delta), Gal: EEF1D (Uncharacterized protein), iso: comp71449_1, length: 292;>tr|E1BZG4|E1BZG4_CHICK Uncharacterized protein OS=Gallus gallus GN=EEF1D PE=3 SV=1
PKM2	F1NW43;F1P4U1;P00548	Pyruvate kinase;Pyruvate kinase muscle isozyme	1	1	0	0	0	0	0	0	0	0	0	0	0	1	0	0	0	0	0	0	58.047	0	0	0	2.4	0	0	0	0	0	0	0	0	0	0	0	0	0	0	0	PKM2	Pyruvate kinase;Pyruvate kinase muscle isozyme	>tr|F1NW43|F1NW43_CHICK Pyruvate kinase (Fragment) OS=Gallus gallus GN=PKM2 PE=3 SV=1;>tr|F1P4U1|F1P4U1_CHICK Pyruvate kinase OS=Gallus gallus GN=PKM2 PE=3 SV=1;>sp|P00548|KPYK_CHICK Pyruvate kinase muscle isozyme OS=Gallus gallus GN=PKM PE=2 SV=2
BANF1	O75531	Barrier-to-autointegration factor	1	1	0	0	0	0	0	0	0	0	0	0	0	0	0	0	0	0	0	1	10.058	0	0	0	0	0	0	0	0	0	13.5	0	0	0	0	0	0	0	0	0	BANF1	Barrier-to-autointegration factor	>sp|O75531|BAF_HUMAN Barrier-to-autointegration factor OS=Homo sapiens GN=BANF1 PE=1 SV=1
SNRNP200	O75643;H9L1I7;C9JAQ9;H9KZ72;H9L1I6	U5 small nuclear ribonucleoprotein 200 kDa helicase	1	1	0	0	0	0	0	0	0	0	0	0	1	0	0	0	0	0	0	0	244.5	0	0	0.9	0	0	0	0	0	0	0	0	0	0	0	0	0	0	0	0	SNRNP200	U5 small nuclear ribonucleoprotein 200 kDa helicase	>sp|O75643|U520_HUMAN U5 small nuclear ribonucleoprotein 200 kDa helicase OS=Homo sapiens GN=SNRNP200 PE=1 SV=2;>tr|H9L1I7|H9L1I7_CHICK Uncharacterized protein OS=Gallus gallus GN=SNRNP200 PE=4 SV=1;>tr|C9JAQ9|C9JAQ9_HUMAN U5 small nuclear ribonucleoprote
HNRNPA2B1	P22626;Q5ZME1	Heterogeneous nuclear ribonucleoproteins A2/B1	1	1	0	0	0	0	0	0	0	0	0	0	0	0	2	0	0	0	0	0	37.429	0	0	0	0	8.8	0	0	0	0	0	0	0	0	0	0	0	0	0	0	HNRNPA2B1	Heterogeneous nuclear ribonucleoproteins A2/B1	>sp|P22626|ROA2_HUMAN Heterogeneous nuclear ribonucleoproteins A2/B1 OS=Homo sapiens GN=HNRNPA2B1 PE=1 SV=2;>tr|Q5ZME1|Q5ZME1_CHICK Uncharacterized protein OS=Gallus gallus GN=HNRNPA2B1 PE=2 SV=1
PABPC4;PABPC1;PABPC1L	Q13310;P11940;E1BWJ7;E1C903;B1ANR0;E7EQV3;F1NH81;H0Y5F5;C20orf119;B1ANR1;E5RJB9;H0YEQ8;E5RGH3	Polyadenylate-binding protein 4;Polyadenylate-binding protein 1	1	1	0	0	0	0	0	0	0	0	0	0	0	0	0	1	0	0	0	0	70.782	0	0	0	0	0	2.5	0	0	0	0	0	0	0	0	0	0	0	0	0	PABPC4;PABPC1;PABPC1L	Polyadenylate-binding protein 4;Polyadenylate-binding protein 1	>sp|Q13310|PABP4_HUMAN Polyadenylate-binding protein 4 OS=Homo sapiens GN=PABPC4 PE=1 SV=1;>sp|P11940|PABP1_HUMAN Polyadenylate-binding protein 1 OS=Homo sapiens GN=PABPC1 PE=1 SV=2;>tr|E1BWJ7|E1BWJ7_CHICK Uncharacterized protein OS=Gallus gallus GN=PABPC
RBM39	Q14498;E1BRU3;RBM39;G3XAC6;E1P5S2;H0Y4X3;Q5QP23;Q5QP21;Q5QP22	RNA-binding protein 39	1	1	0	0	0	0	0	0	0	0	0	0	1	0	1	1	0	0	0	0	59.379	0	0	2.1	0	2.1	2.1	0	0	0	0	0	0	0	0	0	0	0	0	0	RBM39	RNA-binding protein 39	>sp|Q14498|RBM39_HUMAN RNA-binding protein 39 OS=Homo sapiens GN=RBM39 PE=1 SV=2;>tr|E1BRU3|E1BRU3_CHICK Uncharacterized protein OS=Gallus gallus GN=RBM39 PE=4 SV=1;>RBM39 m.150589 Hum: DT40_m.150589 (), Gal: RBM39 (Uncharacterized protein), iso: comp8038
THOC2	Q8NI27;E1BSI5;THOC2;H0Y815	THO complex subunit 2	1	1	0	0	0	0	0	0	0	0	0	0	0	0	1	0	0	0	0	0	182.77	0	0	0	0	0.6	0	0	0	0	0	0	0	0	0	0	0	0	0	0	THOC2	THO complex subunit 2	>sp|Q8NI27|THOC2_HUMAN THO complex subunit 2 OS=Homo sapiens GN=THOC2 PE=1 SV=2;>tr|E1BSI5|E1BSI5_CHICK Uncharacterized protein OS=Gallus gallus GN=THOC2 PE=4 SV=1;>THOC2 m.130178 Hum: DT40_m.130178 (), Gal: THOC2 (Uncharacterized protein), iso: comp79627
SNRPN;SNRPB	B3KVR1;P14678;P63162;Q9PV94;SNRPN;J3QLE5	Small nuclear ribonucleoprotein-associated protein;Small nuclear ribonucleoprotein-associated proteins B and B;Small nuclear ribonucleoprotein-associated protein N;Small nuclear ribonucleoprotein-associated protein B	1	1	0	8356500	0	0	0	0	0	0	0	0	0	1	1	0	0	0	0	0	25.075	0	0	0	3.3	3.3	0	0	0	0	0	166630	4178250	0	0	0	0	0	0	0	SNRPN;SNRPB	Small nuclear ribonucleoprotein-associated protein;Small nuclear ribonucleoprotein-associated proteins B and B;Small nuclear ribonucleoprotein-associated protein N;Small nuclear ribonucleoprotein-associated protein B	>tr|B3KVR1|B3KVR1_HUMAN Small nuclear ribonucleoprotein-associated protein OS=Homo sapiens GN=SNRPN PE=2 SV=1;>sp|P14678|RSMB_HUMAN Small nuclear ribonucleoprotein-associated proteins B and B OS=Homo sapiens GN=SNRPB PE=1 SV=2;>sp|P63162|RSMN_HUMAN Small
HNRNPUL2;hCG_2044799	Q1KMD3;H3BQZ7	Heterogeneous nuclear ribonucleoprotein U-like protein 2	1	1	8156800	6189200	0	0	0	0	0	0	0	0	1	1	0	0	0	0	0	0	85.104	0	0	1.2	1.2	0	0	0	0	0	0	84285.1	7173000	0	0	0	0	0	0	0	HNRNPUL2;hCG_2044799	Heterogeneous nuclear ribonucleoprotein U-like protein 2	>sp|Q1KMD3|HNRL2_HUMAN Heterogeneous nuclear ribonucleoprotein U-like protein 2 OS=Homo sapiens GN=HNRNPUL2 PE=1 SV=1;>tr|H3BQZ7|H3BQZ7_HUMAN HCG2044799 OS=Homo sapiens GN=hCG_2044799 PE=4 SV=1
CCDC141	H7C0P1;E7ERF0;B8ZZB3;C9JR62		1	1	20502000	0	0	0	0	0	0	0	0	0	1	0	0	0	0	0	0	0	175.06	0	0	0.5	0	0	0	0	0	0	0	58557.1	10251000	0	0	0	0	0	0	0	CCDC141		>tr|H7C0P1|H7C0P1_HUMAN Coiled-coil domain-containing protein 141 OS=Homo sapiens GN=CCDC141 PE=4 SV=1;>tr|E7ERF0|E7ERF0_HUMAN Coiled-coil domain-containing protein 141 (Fragment) OS=Homo sapiens GN=CCDC141 PE=4 SV=1;>tr|B8ZZB3|B8ZZB3_HUMAN Coiled-coil do
PLCH2	A6NGX9		1	1	0	34582000	0	0	0	0	0	0	0	0	0	1	0	0	0	0	0	0	53.167	0	0	0	2.4	0	0	0	0	0	0	325221	17291000	0	0	0	0	0	0	0	PLCH2		>tr|A6NGX9|A6NGX9_HUMAN 1-phosphatidylinositol 4,5-bisphosphate phosphodiesterase eta-2 OS=Homo sapiens GN=PLCH2 PE=4 SV=2
EIF2S2	EIF2S2;F1P0I7;E1BT82		1	1	5091500	0	2471000	0	0	0	0	0	0	0	1	0	1	0	0	0	0	0	38.436	0	0	3	0	3	0	0	0	0	0	66233.5	2545750	32144.3	1235500	0	0	0	0	0	EIF2S2		>EIF2S2 m.25057 Hum: EIF2S2 (Eukaryotic translation initiation factor 2 subunit 2), Gal: EIF2S2 (Uncharacterized protein (Fragment)), iso: comp61364, length: 335;>tr|F1P0I7|F1P0I7_CHICK Uncharacterized protein (Fragment) OS=Gallus gallus GN=EIF2S2 PE=4 SV
HNRNPH3	P31942;Q5F3D2;B4DHY1;HNRNPH3	Heterogeneous nuclear ribonucleoprotein H3	1	1	0	0	2488500	0	0	0	0	0	0	0	0	0	2	0	0	0	0	0	36.926	0	0	0	0	8.4	0	0	0	0	0	0	0	33695.8	1244250	0	0	0	0	0	HNRNPH3	Heterogeneous nuclear ribonucleoprotein H3	>sp|P31942|HNRH3_HUMAN Heterogeneous nuclear ribonucleoprotein H3 OS=Homo sapiens GN=HNRNPH3 PE=1 SV=2;>tr|Q5F3D2|Q5F3D2_CHICK Uncharacterized protein OS=Gallus gallus GN=HNRNPH3 PE=2 SV=1;>tr|B4DHY1|B4DHY1_HUMAN Heterogeneous nuclear ribonucleoprotein H3
DDX18	F1NEQ3;DDX18		1	1	0	2226400	1185600	1598700	0	0	0	0	0	0	0	1	1	1	0	0	0	0	73.602	0	0	0	2.1	2.1	2.1	0	0	0	0	15124.6	1113200	18914.6	1392150	0	0	0	0	0	DDX18		>tr|F1NEQ3|F1NEQ3_CHICK Uncharacterized protein (Fragment) OS=Gallus gallus GN=DDX18 PE=3 SV=1;>DDX18 m.58022 Hum: DDX18 (ATP-dependent RNA helicase DDX18), Gal: DDX18 (Uncharacterized protein (Fragment)), iso: comp73931, length: 475
CIRBP	D6W5Y5;B4E2X2;K7EQR7;K7ER40;Q14011;K7EPM4;K7EMY9;K7ELT6;K7EJV5;K7ENX8;K7EQL0;K7ELV6;K7EIF7;K7ENN6;K7EQX4	Cold-inducible RNA-binding protein	1	1	0	0	2814000	0	0	0	0	0	0	0	0	0	1	1	0	0	0	0	31.918	0	0	0	0	7.1	7.1	0	0	0	0	0	0	44081.7	1407000	0	0	0	0	0	CIRBP	Cold-inducible RNA-binding protein	>tr|D6W5Y5|D6W5Y5_HUMAN Cold inducible RNA binding protein, isoform CRA_c OS=Homo sapiens GN=CIRBP PE=4 SV=1;>tr|B4E2X2|B4E2X2_HUMAN Cold-inducible RNA-binding protein OS=Homo sapiens GN=CIRBP PE=2 SV=1;>tr|K7EQR7|K7EQR7_HUMAN Cold-inducible RNA-binding p
HNRNPC;HNRNPCL1	P07910;G3V2Q1;O60812;G3V4C1;B4DY08;G3V4W0;G3V576;G3V575;G3V555;B4DSU6;G3V251;G3V3K6;G3V5X6;G3V4M8;G3V2H6	Heterogeneous nuclear ribonucleoproteins C1/C2;Heterogeneous nuclear ribonucleoprotein C-like 1	1	1	0	0	2855100	0	0	0	0	0	0	0	0	1	1	1	0	0	0	0	33.67	0	0	0	3.9	3.9	3.9	0	0	0	0	0	0	42398.3	1427550	0	0	0	0	0	HNRNPC;HNRNPCL1	Heterogeneous nuclear ribonucleoproteins C1/C2;Heterogeneous nuclear ribonucleoprotein C-like 1	>sp|P07910|HNRPC_HUMAN Heterogeneous nuclear ribonucleoproteins C1/C2 OS=Homo sapiens GN=HNRNPC PE=1 SV=4;>tr|G3V2Q1|G3V2Q1_HUMAN Heterogeneous nuclear ribonucleoproteins C1/C2 OS=Homo sapiens GN=HNRNPC PE=4 SV=1;>sp|O60812|HNRCL_HUMAN Heterogeneous nucle
MYH9	P35579;P14105;F1NCD4	Myosin-9	1	1	0	4582600	0	2954800	0	0	0	0	0	0	0	1	0	1	0	0	0	0	226.53	0	0	0	1.4	0	1.4	0	0	0	0	10114.8	2291300	6521.87	1477400	0	0	0	0	0	MYH9	Myosin-9	>sp|P35579|MYH9_HUMAN Myosin-9 OS=Homo sapiens GN=MYH9 PE=1 SV=4;>sp|P14105|MYH9_CHICK Myosin-9 OS=Gallus gallus GN=MYH9 PE=2 SV=1;>tr|F1NCD4|F1NCD4_CHICK Myosin-9 (Fragment) OS=Gallus gallus GN=MYH9 PE=4 SV=1
YBX1;CSDA;YBX2	H0Y449;P16989;Q9Y2T7;P67809;Q06066;E1C9B8;F1NMZ8;F1NFC0;F1NKY2;F1NA94;F1NQ33	DNA-binding protein A;Y-box-binding protein 2;Nuclease-sensitive element-binding protein 1	1	1	0	0	3164400	0	0	0	0	0	0	0	0	0	1	0	0	0	0	0	41.905	0	0	0	0	4.5	0	0	0	0	0	0	0	37756.8	1582200	0	0	0	0	0	YBX1;CSDA;YBX2	DNA-binding protein A;Y-box-binding protein 2;Nuclease-sensitive element-binding protein 1	>tr|H0Y449|H0Y449_HUMAN Nuclease-sensitive element-binding protein 1 (Fragment) OS=Homo sapiens GN=YBX1 PE=4 SV=1;>sp|P16989|DBPA_HUMAN DNA-binding protein A OS=Homo sapiens GN=CSDA PE=1 SV=4;>sp|Q9Y2T7|YBOX2_HUMAN Y-box-binding protein 2 OS=Homo sapiens
EMG1	F1N832;EMG1;Q92979	Ribosomal RNA small subunit methyltransferase NEP1	1	1	0	4793700	3457000	0	0	0	0	0	0	0	1	1	1	1	0	0	0	0	26.309	0	0	5	4.6	4.6	4.6	0	0	0	0	91103.8	2396850	65700	1728500	0	0	0	0	0	EMG1	Ribosomal RNA small subunit methyltransferase NEP1	>tr|F1N832|F1N832_CHICK Uncharacterized protein (Fragment) OS=Gallus gallus GN=EMG1 PE=4 SV=1;>EMG1 m.44762 Hum: EMG1 (Ribosomal RNA small subunit methyltransferase NEP1), Gal: EMG1 (Uncharacterized protein (Fragment)), iso: comp70922, length: 232;>sp|Q92
DDX1	F1NRD9;DDX1;F1NV49;Q90WU3	ATP-dependent RNA helicase DDX1	1	1	0	0	0	4662100	0	0	0	0	0	0	0	1	0	2	0	0	0	0	82.903	0	0	0	3.8	0	6.6	0	0	0	0	0	0	28117.8	2331050	0	0	0	0	0	DDX1	ATP-dependent RNA helicase DDX1	>tr|F1NRD9|F1NRD9_CHICK ATP-dependent RNA helicase DDX1 (Fragment) OS=Gallus gallus GN=DDX1 PE=4 SV=1;>DDX1 m.53069 Hum: DDX1 (ATP-dependent RNA helicase DDX1), Gal: DDX1 (ATP-dependent RNA helicase DDX1), iso: comp72961, length: 741;>tr|F1NV49|F1NV49_CHI
PRPF19	Q5ZMA2;Q9UMS4;H9L227;H9L0C4	Pre-mRNA-processing factor 19	1	1	4460100	0	4740000	0	0	0	0	0	0	0	1	0	1	0	0	0	0	0	55.134	0	0	2.8	0	2.8	0	0	0	0	0	40447.8	2230050	42986.2	2370000	0	0	0	0	0	PRPF19	Pre-mRNA-processing factor 19	>sp|Q5ZMA2|PRP19_CHICK Pre-mRNA-processing factor 19 OS=Gallus gallus GN=PRPF19 PE=1 SV=1;>sp|Q9UMS4|PRP19_HUMAN Pre-mRNA-processing factor 19 OS=Homo sapiens GN=PRPF19 PE=1 SV=1;>tr|H9L227|H9L227_CHICK Pre-mRNA-processing factor 19 (Fragment) OS=Gallus g
SACS	Q9NZJ4;F1P172;SACS	Sacsin	1	1	19387000	16641000	6062200	0	0	0	0	0	0	0	1	1	1	0	0	0	0	0	521.12	0	0	0.2	0.2	0.2	0	0	0	0	0	34567.9	18014000	5816.51	3031100	0	0	0	0	0	SACS	Sacsin	>sp|Q9NZJ4|SACS_HUMAN Sacsin OS=Homo sapiens GN=SACS PE=1 SV=2;>tr|F1P172|F1P172_CHICK Uncharacterized protein (Fragment) OS=Gallus gallus GN=SACS PE=4 SV=1;>SACS m.20167 Hum: SACS (Sacsin), Gal: SACS (Uncharacterized protein (Fragment)), iso: comp57098,
HNRNPR	SYNCRIP;E1BZR1;O43390;Q2L7G6;E7ETM7	Heterogeneous nuclear ribonucleoprotein R	1	1	0	7110400	6519800	0	0	0	0	0	0	0	0	1	1	0	0	0	0	0	74.36	0	0	0	2	2	0	0	0	0	0	47810.7	3555200	43839.4	3259900	0	0	0	0	0	HNRNPR	Heterogeneous nuclear ribonucleoprotein R	>SYNCRIP m.46955 Hum: DT40_m.46955 (), Gal: SYNCRIP (Uncharacterized protein (Fragment)), iso: comp71766, length: 663;>tr|E1BZR1|E1BZR1_CHICK Uncharacterized protein OS=Gallus gallus GN=HNRNPR PE=4 SV=1;>sp|O43390|HNRPR_HUMAN Heterogeneous nuclear ribonuc
EIF1AY;EIF1AX	O14602;P47813;F1NKZ6;E1C825	Eukaryotic translation initiation factor 1A, Y-chromosomal;Eukaryotic translation initiation factor 1A, X-chromosomal	1	1	0	9485100	13295000	0	0	0	0	0	0	0	0	1	1	0	0	0	0	0	16.442	0	0	0	8.3	8.3	0	0	0	0	0	288441	4742550	404300	6647500	0	0	0	0	0	EIF1AY;EIF1AX	Eukaryotic translation initiation factor 1A, Y-chromosomal;Eukaryotic translation initiation factor 1A, X-chromosomal	>sp|O14602|IF1AY_HUMAN Eukaryotic translation initiation factor 1A, Y-chromosomal OS=Homo sapiens GN=EIF1AY PE=1 SV=4;>sp|P47813|IF1AX_HUMAN Eukaryotic translation initiation factor 1A, X-chromosomal OS=Homo sapiens GN=EIF1AX PE=1 SV=2;>tr|F1NKZ6|F1NKZ6_C
SRP54	E1C6G6;P61011;SRP54;G3V4F7	Signal recognition particle 54 kDa protein	1	1	0	0	16056000	0	0	0	0	0	0	0	0	0	1	0	0	0	0	0	55.696	0	0	0	0	4.2	0	0	0	0	0	0	0	144140	8028000	0	0	0	0	0	SRP54	Signal recognition particle 54 kDa protein	>tr|E1C6G6|E1C6G6_CHICK Uncharacterized protein OS=Gallus gallus GN=SRP54 PE=3 SV=1;>sp|P61011|SRP54_HUMAN Signal recognition particle 54 kDa protein OS=Homo sapiens GN=SRP54 PE=1 SV=1;>SRP54 m.66153 Hum: SRP54 (Signal recognition particle 54 kDa protein)
SERBP1	F1NYE5		1	1	0	0	16417000	0	0	0	0	0	0	0	0	0	1	0	0	0	0	0	19.113	0	0	0	0	16.1	0	0	0	0	0	0	0	429472	8208500	0	0	0	0	0	SERBP1		>tr|F1NYE5|F1NYE5_CHICK Uncharacterized protein (Fragment) OS=Gallus gallus GN=SERBP1 PE=4 SV=1
EIF2S1	P05198;Q5ZLX2;G3V4T5;H0YJS4	Eukaryotic translation initiation factor 2 subunit 1	1	1	0	7944600	9349200	12562000	0	0	0	0	0	0	1	2	1	1	0	0	0	0	36.112	0	0	3.8	10.2	3.8	3.8	0	0	0	0	109999	3972300	303378	10955600	0	0	0	0	0	EIF2S1	Eukaryotic translation initiation factor 2 subunit 1	>sp|P05198|IF2A_HUMAN Eukaryotic translation initiation factor 2 subunit 1 OS=Homo sapiens GN=EIF2S1 PE=1 SV=3;>sp|Q5ZLX2|IF2A_CHICK Eukaryotic translation initiation factor 2 subunit 1 OS=Gallus gallus GN=EIF2S1 PE=2 SV=2;>tr|G3V4T5|G3V4T5_HUMAN Eukaryot
SKIV2L2	F1N993;SKIV2L2;P42285;F5H7E2	Superkiller viralicidic activity 2-like 2	1	1	52828000	43422000	8890100	15921000	0	0	0	0	0	0	5	4	2	2	0	0	0	0	116.49	0	0	5.9	4.9	2.1	2.1	0	0	0	0	413126	48125000	106495	12405550	0	0	0	0	0	SKIV2L2	Superkiller viralicidic activity 2-like 2	>tr|F1N993|F1N993_CHICK Uncharacterized protein (Fragment) OS=Gallus gallus GN=SKIV2L2 PE=4 SV=1;>SKIV2L2 m.7603 Hum: SKIV2L2 (Superkiller viralicidic activity 2-like 2), Gal: SKIV2L2 (Uncharacterized protein (Fragment)), iso: comp31777, length: 630;>sp|P
EXOSC10	E1C525		1	1	140300000	121220000	5129200	21166000	0	0	0	0	0	0	7	7	3	4	0	0	0	0	103.9	0	0	14.9	14.9	4.9	6.3	0	0	0	0	1.25852e+06	130760000	126541	13147600	0	0	0	0	0	EXOSC10		>tr|E1C525|E1C525_CHICK Uncharacterized protein OS=Gallus gallus GN=EXOSC10 PE=4 SV=1
RBMX;RBMXL1;RBMXL3;RBMXL2	P38159;Q96E39;F1NZD3;H3BT71;H0Y6E7;H3BR27;Q8N7X1;O75526;H3BNC1	RNA-binding motif protein, X chromosome;RNA-binding motif protein, X chromosome, N-terminally processed;RNA binding motif protein, X-linked-like-1;RNA binding motif protein, X-linked-like-1, N-terminally processed;RNA-binding motif protein, X-linked-like-	1	1	0	13411000	14850000	11571000	0	0	0	0	0	0	0	2	2	2	0	0	0	0	42.331	0	0	0	6.9	6.9	6.9	0	0	0	0	158406	6705500	312076	13210500	0	0	0	0	0	RBMX;RBMXL1;RBMXL3;RBMXL2	RNA-binding motif protein, X chromosome;RNA-binding motif protein, X chromosome, N-terminally processed;RNA binding motif protein, X-linked-like-1;RNA binding motif protein, X-linked-like-1, N-terminally processed;RNA-binding motif protein, X-linked-like-	>sp|P38159|RBMX_HUMAN RNA-binding motif protein, X chromosome OS=Homo sapiens GN=RBMX PE=1 SV=3;>sp|Q96E39|RMXL1_HUMAN RNA binding motif protein, X-linked-like-1 OS=Homo sapiens GN=RBMXL1 PE=1 SV=1;>tr|F1NZD3|F1NZD3_CHICK Uncharacterized protein OS=Gallus
HNRNPU	F1NSP8;F1NM96;Q00839	Heterogeneous nuclear ribonucleoprotein U	1	1	34642000	37811000	42231000	35343000	0	0	0	0	0	0	3	4	4	5	0	0	0	0	70.698	0	0	4.7	6.5	9	11.1	0	0	0	0	512412	36226500	548629	38787000	0	0	0	0	0	HNRNPU	Heterogeneous nuclear ribonucleoprotein U	>tr|F1NSP8|F1NSP8_CHICK Uncharacterized protein (Fragment) OS=Gallus gallus GN=HNRNPU PE=4 SV=1;>tr|F1NM96|F1NM96_CHICK Uncharacterized protein (Fragment) OS=Gallus gallus GN=HNRNPU PE=4 SV=1;>sp|Q00839|HNRPU_HUMAN Heterogeneous nuclear ribonucleoprotein
EIF2S3;EIF2S3L	F1NPF0;Q5ZMS3;P41091;Q2VIR3	Eukaryotic translation initiation factor 2 subunit 3;Putative eukaryotic translation initiation factor 2 subunit 3-like protein	1	1	50616000	56037000	35433000	58199000	0	0	0	0	0	0	3	4	5	5	0	0	0	0	51.103	0	0	7	10	15.3	15.9	0	0	0	0	1.04351e+06	53326500	916111	46816000	0	0	0	0	0	EIF2S3;EIF2S3L	Eukaryotic translation initiation factor 2 subunit 3;Putative eukaryotic translation initiation factor 2 subunit 3-like protein	>tr|F1NPF0|F1NPF0_CHICK Eukaryotic translation initiation factor 2 subunit 3 OS=Gallus gallus GN=EIF2S3 PE=4 SV=1;>sp|Q5ZMS3|IF2G_CHICK Eukaryotic translation initiation factor 2 subunit 3 OS=Gallus gallus GN=EIF2S3 PE=1 SV=1;>sp|P41091|IF2G_HUMAN Eukaryo
DIS3	E1BXX6		1	1	246610000	191440000	78064000	84698000	0	0	0	0	0	0	6	5	5	6	0	0	0	0	109.36	0	0	8.1	7.1	7.1	8.1	0	0	0	0	2.00279e+06	219025000	744157	81381000	0	0	0	0	0	DIS3		>tr|E1BXX6|E1BXX6_CHICK Uncharacterized protein OS=Gallus gallus GN=DIS3 PE=3 SV=1
EXOSC6	EXOSC6-GN=EXOSC6		1	1	495930000	375450000	68318000	121150000	0	0	0	0	0	0	2	2	2	1	0	0	0	0	10.775	0	0	26.9	26.9	26.9	19.2	0	0	0	0	4.04353e+07	435690000	8.79202e+06	94734000	0	0	0	0	0	EXOSC6		>EXOSC6-GN=EXOSC6
EXOSC5	EXOSC5-GN=EXOSC5		1	1	395880000	394640000	111460000	124910000	0	0	0	0	0	0	6	7	4	5	0	0	0	0	23.288	0	0	25.1	27.4	21.9	21.9	0	0	0	0	1.69727e+07	395260000	5.07493e+06	118185000	0	0	0	0	0	EXOSC5		>EXOSC5-GN=EXOSC5
EXOSC8	E1BUV1		1	1	741060000	754970000	139670000	156230000	0	0	0	0	0	0	9	9	6	6	0	0	0	0	29.932	0	0	38.6	38.6	27.1	27.1	0	0	0	0	2.49905e+07	748015000	4.94287e+06	147950000	0	0	0	0	0	EXOSC8		>tr|E1BUV1|E1BUV1_CHICK Uncharacterized protein OS=Gallus gallus GN=EXOSC8 PE=4 SV=1
EXOSC1	F1P3Y1		1	1	1028600000	432740000	132470000	183880000	0	0	0	0	0	0	5	5	5	4	0	0	0	0	14.52	0	0	52.3	52.3	52.3	43.8	0	0	0	0	5.03216e+07	730670000	1.08936e+07	158175000	0	0	0	0	0	EXOSC1		>tr|F1P3Y1|F1P3Y1_CHICK Uncharacterized protein (Fragment) OS=Gallus gallus GN=EXOSC1 PE=4 SV=1
EXOSC3	F1NWK4		1	1	645940000	470040000	196210000	175420000	0	0	0	0	0	0	8	7	7	4	0	0	0	0	28.98	0	0	29.4	29.4	29.4	20.6	0	0	0	0	1.92543e+07	557990000	6.41184e+06	185815000	0	0	0	0	0	EXOSC3		>tr|F1NWK4|F1NWK4_CHICK Uncharacterized protein (Fragment) OS=Gallus gallus GN=EXOSC3 PE=4 SV=1
EXOSC2	F1NGC4;Q5ZHN8		1	1	965220000	817090000	263620000	264660000	0	0	0	0	0	0	11	12	7	9	0	0	0	0	32.437	0	0	40.8	45.6	33.3	34.4	0	0	0	0	2.74734e+07	891155000	8.14317e+06	264140000	0	0	0	0	0	EXOSC2		>tr|F1NGC4|F1NGC4_CHICK Uncharacterized protein OS=Gallus gallus GN=EXOSC2 PE=4 SV=1;>tr|Q5ZHN8|Q5ZHN8_CHICK Uncharacterized protein OS=Gallus gallus GN=EXOSC2 PE=2 SV=1
EXOSC4	EXOSC4-GN=EXOSC4		1	1	1206800000	1037600000	271630000	354480000	0	0	0	0	0	0	5	5	4	4	0	0	0	0	26.179	0	0	21.6	21.6	17.1	15.9	0	0	0	0	4.28664e+07	1122200000	1.19582e+07	313055000	0	0	0	0	0	EXOSC4		>EXOSC4-GN=EXOSC4
DIS3L	F1NKN5		1	1	1016400000	862100000	467360000	473030000	0	0	0	0	0	0	20	20	19	18	0	0	0	0	122.78	0	0	25	26.3	25	25	0	0	0	0	7.64986e+06	939250000	3.82957e+06	470195000	0	0	0	0	0	DIS3L		>tr|F1NKN5|F1NKN5_CHICK Uncharacterized protein (Fragment) OS=Gallus gallus GN=DIS3L PE=3 SV=1
EXOSC9	EXOSC9;F1NJI1;F1NQG3		1	1	624760000	734650000	680170000	600370000	0	0	0	0	0	0	8	8	8	8	0	0	0	0	49.374	0	0	23.9	23.9	23.9	23.9	0	0	0	0	1.37665e+07	679705000	1.29678e+07	640270000	0	0	0	0	0	EXOSC9		>EXOSC9 m.21547 Hum: EXOSC9 (Exosome complex component RRP45), Gal: EXOSC9 (Uncharacterized protein (Fragment)), iso: comp58175, length: 441;>tr|F1NJI1|F1NJI1_CHICK Uncharacterized protein (Fragment) OS=Gallus gallus GN=EXOSC9 PE=4 SV=1;>tr|F1NQG3|F1NQG3_
DDX3X;DDX3Y	F1NIX1;F1NIX2;O00571;O15523;B4DXX7	ATP-dependent RNA helicase DDX3X;ATP-dependent RNA helicase DDX3Y	1	1	8906300	23407000	9776000	19412000	0	0	622080	291310	0	0	1	3	3	4	0	0	1	1	70.64	0	0	3.4	8.2	6.9	10	0	0	3.4	3.4	228718	16156650	206597	14594000	0	0	6465.1	456695	0	DDX3X;DDX3Y	ATP-dependent RNA helicase DDX3X;ATP-dependent RNA helicase DDX3Y	>tr|F1NIX1|F1NIX1_CHICK Uncharacterized protein (Fragment) OS=Gallus gallus GN=DDX3X PE=3 SV=1;>tr|F1NIX2|F1NIX2_CHICK Uncharacterized protein (Fragment) OS=Gallus gallus GN=DDX3X PE=3 SV=1;>sp|O00571|DDX3X_HUMAN ATP-dependent RNA helicase DDX3X OS=Homo s
DDX39B;DDX39A;BAT1	Q5ZHZ0;F8VQ10;Q13838;O00148;Q5STU3;B4DP52;H0Y7G4;H0Y7X6;H0Y400;F8W0J0	Spliceosome RNA helicase DDX39B;ATP-dependent RNA helicase DDX39A	1	1	11738000	9615300	6943300	10382000	0	0	1676500	0	0	0	2	1	1	1	0	0	1	0	49.003	0	0	4.9	2.3	2.3	2.3	0	0	2.3	0	217877	10676650	176778	8662650	0	0	17106.1	838250	0	DDX39B;DDX39A;BAT1	Spliceosome RNA helicase DDX39B;ATP-dependent RNA helicase DDX39A	>sp|Q5ZHZ0|DX39B_CHICK Spliceosome RNA helicase DDX39B OS=Gallus gallus GN=DDX39B PE=2 SV=1;>tr|F8VQ10|F8VQ10_HUMAN Spliceosome RNA helicase DDX39B OS=Homo sapiens GN=DDX39B PE=4 SV=1;>sp|Q13838|DX39B_HUMAN Spliceosome RNA helicase DDX39B OS=Homo sapiens
SNRPD1	F1NLM5;P62314;J3QLI9	Small nuclear ribonucleoprotein Sm D1	1	1	21850000	20372000	16005000	25368000	0	0	1180100	1638900	0	0	2	2	2	2	0	0	1	1	13.471	0	0	27.3	27.3	27.3	27.3	0	0	16.5	16.5	1.56714e+06	21111000	1.53563e+06	20686500	0	0	104632	1409500	0	SNRPD1	Small nuclear ribonucleoprotein Sm D1	>tr|F1NLM5|F1NLM5_CHICK Uncharacterized protein (Fragment) OS=Gallus gallus GN=SNRPD1 PE=4 SV=1;>sp|P62314|SMD1_HUMAN Small nuclear ribonucleoprotein Sm D1 OS=Homo sapiens GN=SNRPD1 PE=1 SV=1;>tr|J3QLI9|J3QLI9_HUMAN Small nuclear ribonucleoprotein Sm D1 O
HNRNPD	Q14103;B4DTC3;H0Y8G5;F1NCW4;Q5ZIH1;D6RAF8;H0YA96;F5H6R6;D6RF44	Heterogeneous nuclear ribonucleoprotein D0	1	1	0	5341700	4616800	5035200	0	0	0	2869600	0	0	1	1	1	1	0	0	0	1	38.434	0	0	3.9	3.9	3.9	3.9	0	0	0	3.9	69491.9	2670850	125566	4826000	0	0	37331.5	1434800	0	HNRNPD	Heterogeneous nuclear ribonucleoprotein D0	>sp|Q14103|HNRPD_HUMAN Heterogeneous nuclear ribonucleoprotein D0 OS=Homo sapiens GN=HNRNPD PE=1 SV=1;>tr|B4DTC3|B4DTC3_HUMAN Heterogeneous nuclear ribonucleoprotein D0 OS=Homo sapiens GN=HNRNPD PE=2 SV=1;>tr|H0Y8G5|H0Y8G5_HUMAN Heterogeneous nuclear ribo
EXOSC7	E1BXI2		1	1	1583200000	1527200000	447790000	415350000	0	0	3094000	0	0	0	18	16	12	12	0	0	1	0	31.645	0	0	66.3	64.3	56.4	49.8	0	0	5.2	0	4.91452e+07	1555200000	1.36379e+07	431570000	0	0	48886.1	1547000	0	EXOSC7		>tr|E1BXI2|E1BXI2_CHICK Uncharacterized protein OS=Gallus gallus GN=EXOSC7 PE=4 SV=1
SND1	Q7KZF4;H7C597	Staphylococcal nuclease domain-containing protein 1	1	1	0	0	1602100	2641600	0	0	1380900	1772600	0	0	0	0	1	1	0	0	1	1	102	0	0	0	0	1.8	1.8	0	0	1.8	1.8	0	0	20802.5	2121850	0	0	15458.3	1576750	0	SND1	Staphylococcal nuclease domain-containing protein 1	>sp|Q7KZF4|SND1_HUMAN Staphylococcal nuclease domain-containing protein 1 OS=Homo sapiens GN=SND1 PE=1 SV=1;>tr|H7C597|H7C597_HUMAN Staphylococcal nuclease domain-containing protein 1 (Fragment) OS=Homo sapiens GN=SND1 PE=4 SV=1
Ig_mu	P01875	Ig mu chain C region	1	1	3692800	0	0	4887400	0	0	4021100	0	0	0	1	1	1	1	0	1	1	0	48.173	0	0	2.9	2.9	2.9	2.9	0	2.9	2.9	0	38328.5	1846400	50727.6	2443700	0	0	41736	2010550	0	Ig_mu	Ig mu chain C region	>sp|P01875|IGHM_CHICK Ig mu chain C region OS=Gallus gallus PE=2 SV=2
IFRD1	F1NXH4;IFRD1		1	1	0	0	0	0	0	0	2210200	2324200	0	0	0	0	0	0	0	0	1	1	48.838	0	0	0	0	0	0	0	0	3.5	3.5	0	0	0	0	0	0	46422.9	2267200	0	IFRD1		>tr|F1NXH4|F1NXH4_CHICK Uncharacterized protein OS=Gallus gallus GN=IFRD1 PE=4 SV=1;>IFRD1 m.58255 Hum: DT40_m.58255 (), Gal: IFRD1 (Uncharacterized protein), iso: comp74005, length: 435
EIF6	P56537;F1NGL6;B7ZBG9	Eukaryotic translation initiation factor 6	1	1	0	0	0	0	0	0	6272300	0	0	0	0	0	0	0	0	0	1	1	26.599	0	0	0	0	0	0	0	0	9.8	9.8	0	0	0	0	0	0	117905	3136150	0	EIF6	Eukaryotic translation initiation factor 6	>sp|P56537|IF6_HUMAN Eukaryotic translation initiation factor 6 OS=Homo sapiens GN=EIF6 PE=1 SV=1;>tr|F1NGL6|F1NGL6_CHICK Eukaryotic translation initiation factor 6 OS=Gallus gallus GN=EIF6 PE=3 SV=1;>tr|B7ZBG9|B7ZBG9_HUMAN Eukaryotic translation initiati
CELF2	E9PC62		1	1	0	0	0	0	0	0	7266900	0	0	0	0	0	0	0	0	0	1	0	55.731	0	0	0	0	0	0	0	0	3.5	0	0	0	0	0	0	0	65196.2	3633450	0	CELF2		>tr|E9PC62|E9PC62_HUMAN CUGBP Elav-like family member 2 OS=Homo sapiens GN=CELF2 PE=4 SV=1
DDX5	F1NXI3;F1NM08		1	1	95044000	155850000	114990000	153380000	0	0	4336900	2987600	0	0	5	6	6	7	0	0	1	1	67.673	0	0	9.5	10.8	10.8	12.4	0	0	1.3	1.3	1.85372e+06	125447000	1.98284e+06	134185000	0	0	54116.9	3662250	0	DDX5		>tr|F1NXI3|F1NXI3_CHICK Uncharacterized protein OS=Gallus gallus GN=DDX5 PE=3 SV=1;>tr|F1NM08|F1NM08_CHICK Uncharacterized protein (Fragment) OS=Gallus gallus GN=DDX5 PE=3 SV=1
UPF2	UPF2;E1C0M6;Q9HAU5	Regulator of nonsense transcripts 2	1	1	0	0	0	0	0	0	2731100	4814600	0	0	0	0	0	0	0	0	1	2	147.74	0	0	0	0	0	0	0	0	2.1	2.8	0	0	0	0	0	0	25537.1	3772850	0	UPF2	Regulator of nonsense transcripts 2	>UPF2 m.240956 Hum: UPF2 (Regulator of nonsense transcripts 2), Gal: UPF2 (Uncharacterized protein), iso: comp82272, length: 1273;>tr|E1C0M6|E1C0M6_CHICK Uncharacterized protein OS=Gallus gallus GN=UPF2 PE=4 SV=1;>sp|Q9HAU5|RENT2_HUMAN Regulator of nonsen
UPF1	Q92900;E1C0J3;E1C0J4;UPF1	Regulator of nonsense transcripts 1	1	1	0	0	3798900	0	0	0	3021900000	2514500000	0	0	0	0	1	0	0	0	42	44	124.34	0	0	0	0	0.8	0	0	0	43	42.7	0	0	15276.3	1899450	0	0	2.22631e+07	2768200000	0	UPF1	Regulator of nonsense transcripts 1	>sp|Q92900|RENT1_HUMAN Regulator of nonsense transcripts 1 OS=Homo sapiens GN=UPF1 PE=1 SV=2;>tr|E1C0J3|E1C0J3_CHICK Uncharacterized protein OS=Gallus gallus GN=UPF1 PE=4 SV=1;>tr|E1C0J4|E1C0J4_CHICK Uncharacterized protein OS=Gallus gallus GN=UPF1 PE=4 S
NCL	P15771;F1NU40;F1P336	Nucleolin	1	1	0	5732700	0	0	0	0	6779100	3942100	0	0	0	1	1	0	0	0	1	1	75.64	0	0	0	1.4	1.9	0	0	0	1.4	1.4	37894.6	2866350	0	0	0	0	70869.9	5360600	0	NCL	Nucleolin	>sp|P15771|NUCL_CHICK Nucleolin OS=Gallus gallus GN=NCL PE=1 SV=1;>tr|F1NU40|F1NU40_CHICK Nucleolin (Fragment) OS=Gallus gallus GN=NCL PE=4 SV=1;>tr|F1P336|F1P336_CHICK Nucleolin (Fragment) OS=Gallus gallus GN=NCL PE=4 SV=1
CCT7	Q5ZJK8;Q99832;F1NK38;F1NZN1;B8ZZC9;F5GZK5;B7Z1C9;CCT7	T-complex protein 1 subunit eta	1	1	0	0	0	0	0	0	0	1196000	0	0	0	0	0	0	0	0	0	1	60.348	0	0	0	0	0	0	0	0	0	4.5	0	0	0	0	0	0	9909.19	598000	chaperones	CCT7	T-complex protein 1 subunit eta	>sp|Q5ZJK8|TCPH_CHICK T-complex protein 1 subunit eta OS=Gallus gallus GN=CCT7 PE=1 SV=1;>sp|Q99832|TCPH_HUMAN T-complex protein 1 subunit eta OS=Homo sapiens GN=CCT7 PE=1 SV=2;>tr|F1NK38|F1NK38_CHICK T-complex protein 1 subunit eta (Fragment) OS=Gallus g
HSP90AA1	P07900;HSP90AA1;P11501;Q86U12	Heat shock protein HSP 90-alpha	1	1	0	0	0	0	0	0	0	0	0	0	0	0	0	0	0	0	1	0	84.659	0	0	0	0	0	0	0	0	1.5	0	0	0	0	0	0	0	0	0	chaperones	HSP90AA1	Heat shock protein HSP 90-alpha	>sp|P07900|HS90A_HUMAN Heat shock protein HSP 90-alpha OS=Homo sapiens GN=HSP90AA1 PE=1 SV=5;>HSP90AA1 m.25106 Hum: HSP90AA1 (Heat shock protein HSP 90-alpha), Gal: DT40_m.25106 (), iso: comp61397, length: 729;>sp|P11501|HS90A_CHICK Heat shock protein HSP
RPL35	F1NYC0;P42766;Q98TF7;F2Z388;H0Y3A0	60S ribosomal protein L35	1	1	0	0	0	0	0	0	0	0	0	0	0	0	1	1	0	0	0	0	15.057	0	0	0	0	10.2	10.2	0	0	0	0	0	0	0	0	0	0	0	0	ribosomal	RPL35	60S ribosomal protein L35	>tr|F1NYC0|F1NYC0_CHICK 60S ribosomal protein L35 (Fragment) OS=Gallus gallus GN=RPL35 PE=3 SV=1;>sp|P42766|RL35_HUMAN 60S ribosomal protein L35 OS=Homo sapiens GN=RPL35 PE=1 SV=2;>sp|Q98TF7|RL35_CHICK 60S ribosomal protein L35 OS=Gallus gallus GN=RPL35 P
RPL17L;RPL17	J3QL51;F1NG53;H9L213;P18621;RPL17;J3KRX5;J3QLC8;J3QQT2;B4E3C2	60S ribosomal protein L17	1	1	0	0	0	0	0	0	0	0	0	0	0	0	1	0	0	0	0	0	26.372	0	0	0	0	6.1	0	0	0	0	0	0	0	0	0	0	0	0	0	ribosomal	RPL17L;RPL17	60S ribosomal protein L17	>tr|J3QL51|J3QL51_HUMAN 60S ribosomal protein L17 OS=Homo sapiens GN=RPL17 PE=3 SV=1;>tr|F1NG53|F1NG53_CHICK Uncharacterized protein (Fragment) OS=Gallus gallus GN=RPL17L PE=3 SV=1;>tr|H9L213|H9L213_CHICK Uncharacterized protein OS=Gallus gallus GN=RPL17L
MRPL12	E1C3B6		1	1	0	0	0	407590	0	0	0	0	0	0	0	0	0	1	0	1	0	0	20.952	0	0	0	0	0	9.3	0	9.3	0	0	0	0	9726.76	203795	0	0	0	0	ribosomal	MRPL12		>tr|E1C3B6|E1C3B6_CHICK Uncharacterized protein OS=Gallus gallus GN=MRPL12 PE=4 SV=1
RPL21	F1NP85		1	1	5884800	0	2217700	0	0	0	0	0	0	0	1	0	1	0	0	0	0	0	18.863	0	0	4.3	0	4.3	0	0	0	0	0	155988	2942400	58784.4	1108850	0	0	0	0	ribosomal	RPL21		>tr|F1NP85|F1NP85_CHICK Uncharacterized protein (Fragment) OS=Gallus gallus GN=RPL21 PE=4 SV=1
RPL24	E1C8F7;P83731;C9JNW5;C9JXB8	60S ribosomal protein L24	1	1	5591600	4881600	4552700	0	0	0	0	0	0	0	1	1	1	1	0	0	0	0	17.791	0	0	5.1	5.1	5.1	5.1	0	0	0	0	294340	5236600	127950	2276350	0	0	0	0	ribosomal	RPL24	60S ribosomal protein L24	>tr|E1C8F7|E1C8F7_CHICK Uncharacterized protein OS=Gallus gallus GN=RPL24 PE=4 SV=1;>sp|P83731|RL24_HUMAN 60S ribosomal protein L24 OS=Homo sapiens GN=RPL24 PE=1 SV=1;>tr|C9JNW5|C9JNW5_HUMAN 60S ribosomal protein L24 OS=Homo sapiens GN=RPL24 PE=4 SV=1;>tr
RSL1D1	F1N8V1		1	1	2589100	3518900	4324300	4055500	0	0	0	0	0	0	1	1	1	1	0	0	0	0	48.235	0	0	4	4	4	4	0	0	0	0	63315	3054000	86864.3	4189900	0	0	0	0	ribosomal	RSL1D1		>tr|F1N8V1|F1N8V1_CHICK Uncharacterized protein (Fragment) OS=Gallus gallus GN=RSL1D1 PE=4 SV=1
RPS11	P62280	40S ribosomal protein S11	1	1	0	4602600	5371700	4876400	0	0	0	0	0	0	0	2	1	1	0	0	0	0	18.431	0	0	0	12	7.6	7.6	0	0	0	0	124860	2301300	278013	5124050	0	0	0	0	ribosomal	RPS11	40S ribosomal protein S11	>sp|P62280|RS11_HUMAN 40S ribosomal protein S11 OS=Homo sapiens GN=RPS11 PE=1 SV=3
MRPL40	E1BZC7		1	1	6310600	8921800	6609400	10411000	0	0	0	0	0	0	1	2	1	1	0	0	0	0	21.909	0	0	8.4	13.6	8.4	8.4	0	0	0	0	347629	7616200	388434	8510200	0	0	0	0	ribosomal	MRPL40		>tr|E1BZC7|E1BZC7_CHICK Uncharacterized protein OS=Gallus gallus GN=MRPL40 PE=4 SV=1
RPL36A;RPL36AL	J3KQN4;H0Y5B4;H7BZ11;F1NIK4;P83881;Q969Q0	60S ribosomal protein L36a;60S ribosomal protein L36a-like	1	1	6457100	8515800	9691600	8898500	0	0	0	0	0	0	1	1	1	1	0	0	0	0	16.378	0	0	6.3	6.3	6.3	6.3	0	0	0	0	457104	7486450	567533	9295050	0	0	0	0	ribosomal	RPL36A;RPL36AL	60S ribosomal protein L36a;60S ribosomal protein L36a-like	>tr|J3KQN4|J3KQN4_HUMAN 60S ribosomal protein L36a OS=Homo sapiens GN=RPL36A PE=3 SV=1;>tr|H0Y5B4|H0Y5B4_HUMAN 60S ribosomal protein L36a (Fragment) OS=Homo sapiens GN=RPL36A PE=3 SV=1;>tr|H7BZ11|H7BZ11_HUMAN Uncharacterized protein (Fragment) OS=Homo sap
RPL35A	F1NQ35;P18077;C9K025;F8WB72;F8WBS5	60S ribosomal protein L35a	1	1	28670000	17064000	15336000	10244000	0	0	0	0	0	0	2	2	2	1	0	0	0	0	12.898	0	0	13.3	13.3	13.3	6.2	0	0	0	0	1.77291e+06	22867000	991627	12790000	0	0	0	0	ribosomal	RPL35A	60S ribosomal protein L35a	>tr|F1NQ35|F1NQ35_CHICK Uncharacterized protein (Fragment) OS=Gallus gallus GN=RPL35A PE=4 SV=1;>sp|P18077|RL35A_HUMAN 60S ribosomal protein L35a OS=Homo sapiens GN=RPL35A PE=1 SV=2;>tr|C9K025|C9K025_HUMAN 60S ribosomal protein L35a (Fragment) OS=Homo sap
RPL18A	F1NPD3;Q02543;B4DM74	60S ribosomal protein L18a	1	1	28683000	21183000	20584000	7853800	0	0	0	0	0	0	2	2	2	1	0	0	0	0	21.574	0	0	11	11	11	7.1	0	0	0	0	1.1557e+06	24933000	659076	14218900	0	0	0	0	ribosomal	RPL18A	60S ribosomal protein L18a	>tr|F1NPD3|F1NPD3_CHICK 60S ribosomal protein L18a (Fragment) OS=Gallus gallus GN=RPL18A PE=3 SV=1;>sp|Q02543|RL18A_HUMAN 60S ribosomal protein L18a OS=Homo sapiens GN=RPL18A PE=1 SV=2;>tr|B4DM74|B4DM74_HUMAN 60S ribosomal protein L18a OS=Homo sapiens GN=
RPL15	F1NQG5;P61313;E7EQV9;E7ENU7;F1P118;P51417;E7EX53	Ribosomal protein L15;60S ribosomal protein L15	1	1	35568000	38076000	30590000	18279000	0	0	0	0	0	0	3	3	4	2	0	0	0	0	24.343	0	0	14.6	17	20.4	11.2	0	0	0	0	1.51263e+06	36822000	1.00376e+06	24434500	0	0	0	0	ribosomal	RPL15	Ribosomal protein L15;60S ribosomal protein L15	>tr|F1NQG5|F1NQG5_CHICK Ribosomal protein L15 (Fragment) OS=Gallus gallus GN=RPL15 PE=3 SV=1;>sp|P61313|RL15_HUMAN 60S ribosomal protein L15 OS=Homo sapiens GN=RPL15 PE=1 SV=2;>tr|E7EQV9|E7EQV9_HUMAN Ribosomal protein L15 (Fragment) OS=Homo sapiens GN=RPL
RPL7	F1NCI4;Q5ZJ56;F1NCI6	60S ribosomal protein L7	1	1	57445000	42026000	41154000	31495000	0	0	0	0	0	0	3	3	3	3	0	0	0	0	29.359	0	0	13.5	13.5	13.5	13.5	0	0	0	0	1.69405e+06	49735500	1.23725e+06	36324500	0	0	0	0	ribosomal	RPL7	60S ribosomal protein L7	>tr|F1NCI4|F1NCI4_CHICK 60S ribosomal protein L7 (Fragment) OS=Gallus gallus GN=RPL7 PE=3 SV=1;>sp|Q5ZJ56|RL7_CHICK 60S ribosomal protein L7 OS=Gallus gallus GN=RPL7 PE=2 SV=1;>tr|F1NCI6|F1NCI6_CHICK 60S ribosomal protein L7 (Fragment) OS=Gallus gallus GN
RPL13	P41125;P26373;J3QSB4	60S ribosomal protein L13	1	1	36178000	56458000	47361000	42479000	0	0	1883800	0	0	0	3	4	4	4	0	0	1	0	24.395	0	0	10.9	15.6	15.6	15.6	0	0	5.2	0	1.89867e+06	46318000	1.84136e+06	44920000	0	0	38610.4	941900	ribosomal	RPL13	60S ribosomal protein L13	>sp|P41125|RL13_CHICK 60S ribosomal protein L13 OS=Gallus gallus GN=RPL13 PE=2 SV=2;>sp|P26373|RL13_HUMAN 60S ribosomal protein L13 OS=Homo sapiens GN=RPL13 PE=1 SV=4;>tr|J3QSB4|J3QSB4_HUMAN 60S ribosomal protein L13 (Fragment) OS=Homo sapiens GN=RPL13 PE
RPL3;LOC771432	F1NEM8;P39023;F1NLW1;G5E9G0;H7C422;B5MCW2;H9L0E4	60S ribosomal protein L3	1	1	22728000	17519000	11992000	16954000	0	0	2070700	0	0	0	1	1	1	1	0	0	1	0	46.082	0	0	1.7	1.7	1.7	1.7	0	0	1.7	0	436689	20123500	314071	14473000	0	0	22467.6	1035350	ribosomal	RPL3;LOC771432	60S ribosomal protein L3	>tr|F1NEM8|F1NEM8_CHICK Uncharacterized protein (Fragment) OS=Gallus gallus GN=RPL3 PE=3 SV=1;>sp|P39023|RL3_HUMAN 60S ribosomal protein L3 OS=Homo sapiens GN=RPL3 PE=1 SV=2;>tr|F1NLW1|F1NLW1_CHICK Uncharacterized protein (Fragment) OS=Gallus gallus GN=RP
RPL19	Q5ZKK8;F1NXF4;Q6EE39;P84098;J3KTE4;J3QR09	Ribosomal protein L19;60S ribosomal protein L19	1	1	69510000	43966000	37334000	35250000	0	0	2446500	0	0	0	3	2	2	3	0	0	1	0	23.413	0	0	18.4	9.7	9.7	18.4	0	0	4.6	0	2.42335e+06	56738000	1.55008e+06	36292000	0	0	52246.6	1223250	ribosomal	RPL19	Ribosomal protein L19;60S ribosomal protein L19	>tr|Q5ZKK8|Q5ZKK8_CHICK Ribosomal protein L19 OS=Gallus gallus GN=RPL19 PE=2 SV=1;>tr|F1NXF4|F1NXF4_CHICK Ribosomal protein L19 OS=Gallus gallus GN=RPL19 PE=3 SV=1;>tr|Q6EE39|Q6EE39_CHICK Ribosomal protein L19 (Fragment) OS=Gallus gallus GN=RPL19 PE=2 SV=
RPS8	P62241;Q5JR95	40S ribosomal protein S8	1	1	16428000	17181000	14738000	8644100	0	0	0	2793500	0	0	1	1	1	1	0	0	0	1	24.205	0	0	15.4	15.4	15.4	15.4	0	5.3	6.7	10.1	694257	16804500	483001	11691050	0	0	57705	1396750	ribosomal	RPS8	40S ribosomal protein S8	>sp|P62241|RS8_HUMAN 40S ribosomal protein S8 OS=Homo sapiens GN=RPS8 PE=1 SV=2;>tr|Q5JR95|Q5JR95_HUMAN 40S ribosomal protein S8 OS=Homo sapiens GN=RPS8 PE=4 SV=1
RPL4	Q5ZII1;Q6EE59;P36578	60S ribosomal protein L4	1	1	105740000	86256000	69637000	68268000	0	0	1535600	1406000	0	0	6	6	6	6	0	0	1	1	46.749	0	0	14.3	14.3	14.3	14.3	0	0	4.5	2.9	2.05348e+06	95998000	1.47495e+06	68952500	0	0	31461.6	1470800	ribosomal	RPL4	60S ribosomal protein L4	>tr|Q5ZII1|Q5ZII1_CHICK Uncharacterized protein OS=Gallus gallus GN=RPL4 PE=2 SV=1;>tr|Q6EE59|Q6EE59_CHICK Ribosomal protein L4 (Fragment) OS=Gallus gallus GN=RPL4 PE=2 SV=1;>sp|P36578|RL4_HUMAN 60S ribosomal protein L4 OS=Homo sapiens GN=RPL4 PE=1 SV=5
RPL9;Gga.41946	E1BUZ8;P32969;H0Y9V9;D6RAN4;F1NS91	60S ribosomal protein L9	1	1	131670000	109910000	77497000	131300000	0	0	0	3678000	0	0	3	3	3	3	0	0	0	2	21.263	0	0	19.3	19.3	19.3	19.3	0	0	0	15.5	5.68076e+06	120790000	4.90987e+06	104398500	0	0	86488.3	1839000	ribosomal	RPL9;Gga.41946	60S ribosomal protein L9	>tr|E1BUZ8|E1BUZ8_CHICK Uncharacterized protein OS=Gallus gallus GN=RPL9 PE=4 SV=1;>sp|P32969|RL9_HUMAN 60S ribosomal protein L9 OS=Homo sapiens GN=RPL9 PE=1 SV=1;>tr|H0Y9V9|H0Y9V9_HUMAN 60S ribosomal protein L9 (Fragment) OS=Homo sapiens GN=RPL9 PE=4 SV=
RPL6	Q8UWG7;RPL6	60S ribosomal protein L6	1	1	97782000	59099000	54539000	48174000	0	0	2753600	1674200	0	0	2	2	2	2	0	0	1	1	33.923	0	0	8.1	8.1	8.1	8.1	0	0	3	5	2.31231e+06	78440500	1.51391e+06	51356500	0	0	65262.5	2213900	ribosomal	RPL6	60S ribosomal protein L6	>tr|Q8UWG7|Q8UWG7_CHICK 60S ribosomal protein L6 OS=Gallus gallus GN=RPL6 PE=2 SV=1;>RPL6 m.168966 Hum: RPL6 (60S ribosomal protein L6), Gal: RPL6 (60S ribosomal protein L6), iso: comp81066, length: 299
RPL34	P49207	60S ribosomal protein L34	1	1	32818000	27144000	22262000	13853000	0	0	2333500	2608400	0	0	2	2	2	1	0	0	1	1	13.293	0	0	14.5	14.5	14.5	6.8	0	0	6.8	6.8	2.2554e+06	29981000	1.35842e+06	18057500	0	0	185884	2470950	ribosomal	RPL34	60S ribosomal protein L34	>sp|P49207|RL34_HUMAN 60S ribosomal protein L34 OS=Homo sapiens GN=RPL34 PE=1 SV=3
RPS6	F1NZS7;P47838;P62753;Q9PTD6;A2A3R5	40S ribosomal protein S6	1	1	38329000	24400000	28302000	25844000	0	0	5455500	0	0	0	3	2	2	2	0	0	2	0	28.65	0	0	9.6	8	8	9.6	0	0	9.6	0	1.09475e+06	31364500	944956	27073000	0	0	95209.4	2727750	ribosomal	RPS6	40S ribosomal protein S6	>tr|F1NZS7|F1NZS7_CHICK 40S ribosomal protein S6 (Fragment) OS=Gallus gallus GN=RPS6 PE=3 SV=1;>sp|P47838|RS6_CHICK 40S ribosomal protein S6 OS=Gallus gallus GN=RPS6 PE=2 SV=1;>sp|P62753|RS6_HUMAN 40S ribosomal protein S6 OS=Homo sapiens GN=RPS6 PE=1 SV=1
RPL7A	F1NHA8;P32429;F2Z4L5;P62424;Q5T8U3	60S ribosomal protein L7a	1	1	129280000	107540000	85633000	72431000	0	0	3075500	2462600	0	0	4	4	4	4	0	0	1	1	30.473	0	0	18.1	18.1	18.1	18.1	0	0	4.1	4.8	3.88573e+06	118410000	2.59351e+06	79032000	0	0	90869	2769050	ribosomal	RPL7A	60S ribosomal protein L7a	>tr|F1NHA8|F1NHA8_CHICK 60S ribosomal protein L7a (Fragment) OS=Gallus gallus GN=RPL7A PE=4 SV=1;>sp|P32429|RL7A_CHICK 60S ribosomal protein L7a OS=Gallus gallus GN=RPL7A PE=2 SV=2;>tr|F2Z4L5|F2Z4L5_CHICK 60S ribosomal protein L7a (Fragment) OS=Gallus gal
RPS20	RPS20;F1NH93		1	1	22952000	29819000	17750000	43568000	0	0	4236700	3551500	0	0	2	2	1	3	0	0	1	1	13.374	0	0	12.6	12.6	12.6	18.5	0	0	12.6	12.6	1.9729e+06	26385500	2.29243e+06	30659000	0	0	291169	3894100	ribosomal	RPS20		>RPS20 m.482961 Hum: RPS20 (40S ribosomal protein S20), Gal: RPS20 (Uncharacterized protein (Fragment)), iso: comp84080, length: 120;>tr|F1NH93|F1NH93_CHICK Uncharacterized protein (Fragment) OS=Gallus gallus GN=RPS20 PE=4 SV=1
RPS29	E1C3G8;P62273	40S ribosomal protein S29	1	1	31150000	46993000	23558000	37493000	0	0	3861700	4083500	0	0	1	1	1	1	0	0	1	1	6.6767	0	0	14.3	14.3	14.3	14.3	0	0	14.3	14.3	5.85192e+06	39071500	4.57194e+06	30525500	0	0	594995	3972600	ribosomal	RPS29	40S ribosomal protein S29	>tr|E1C3G8|E1C3G8_CHICK Uncharacterized protein OS=Gallus gallus GN=RPS29 PE=4 SV=1;>sp|P62273|RS29_HUMAN 40S ribosomal protein S29 OS=Homo sapiens GN=RPS29 PE=1 SV=2
RPL31	B7Z4C8;F1P4V6;P62899;B7Z4E3;C9JU56;H7C2W9;B8ZZK4	60S ribosomal protein L31	1	1	63186000	43084000	37103000	37925000	0	0	5889100	2792600	0	0	2	2	2	3	0	0	1	1	15.118	0	0	17.7	17.7	17.7	24.6	0	0	6.9	6.9	3.51468e+06	53135000	2.48141e+06	37514000	0	0	287131	4340850	ribosomal	RPL31	60S ribosomal protein L31	>tr|B7Z4C8|B7Z4C8_HUMAN 60S ribosomal protein L31 OS=Homo sapiens GN=RPL31 PE=2 SV=1;>tr|F1P4V6|F1P4V6_CHICK Uncharacterized protein (Fragment) OS=Gallus gallus GN=RPL31 PE=4 SV=1;>sp|P62899|RL31_HUMAN 60S ribosomal protein L31 OS=Homo sapiens GN=RPL31 PE
RPS14	P62263;Q5ZHW8	40S ribosomal protein S14	1	1	27663000	63836000	23364000	52659000	0	0	6199000	2792100	0	0	2	3	2	3	0	0	2	1	16.273	0	0	15.9	17.9	15.9	17.9	0	0	15.9	8.6	2.81137e+06	45749500	2.33586e+06	38011500	0	0	276258	4495550	ribosomal	RPS14	40S ribosomal protein S14	>sp|P62263|RS14_HUMAN 40S ribosomal protein S14 OS=Homo sapiens GN=RPS14 PE=1 SV=3;>tr|Q5ZHW8|Q5ZHW8_CHICK Uncharacterized protein OS=Gallus gallus GN=RPS14 PE=2 SV=1
RPS2	P15880;E1C4M0;E9PQD7;H0YEN5	40S ribosomal protein S2	1	1	46147000	38773000	29679000	28025000	0	0	2949500	6233100	0	0	3	3	3	3	0	0	1	2	31.324	0	0	10.9	10.9	10.9	10.9	0	0	2.7	8.2	1.35551e+06	42460000	921083	28852000	0	0	146575	4591300	ribosomal	RPS2	40S ribosomal protein S2	>sp|P15880|RS2_HUMAN 40S ribosomal protein S2 OS=Homo sapiens GN=RPS2 PE=1 SV=2;>tr|E1C4M0|E1C4M0_CHICK Uncharacterized protein OS=Gallus gallus GN=RPS2 PE=3 SV=1;>tr|E9PQD7|E9PQD7_HUMAN 40S ribosomal protein S2 OS=Homo sapiens GN=RPS2 PE=4 SV=1;>tr|H0YEN
RPS13	P62277;Q6ITC7;RPS13;J3KMX5;F1NGB4	40S ribosomal protein S13	1	1	71057000	47051000	48686000	44687000	0	0	3171500	6743400	0	0	3	3	2	2	0	0	1	1	17.222	0	0	15.2	15.2	8.6	15.2	0	0	8.6	8.6	3.42899e+06	59054000	2.71086e+06	46686500	0	0	287856	4957450	ribosomal	RPS13	40S ribosomal protein S13	>sp|P62277|RS13_HUMAN 40S ribosomal protein S13 OS=Homo sapiens GN=RPS13 PE=1 SV=2;>sp|Q6ITC7|RS13_CHICK 40S ribosomal protein S13 OS=Gallus gallus GN=RPS13 PE=2 SV=3;>RPS13 m.104774 Hum: RPS13 (40S ribosomal protein S13), Gal: RPS13 (40S ribosomal protei
RPL27	P61353;P61355;K7ELC7;K7EQQ9;K7ERY7	60S ribosomal protein L27	1	1	77758000	53044000	44012000	47227000	0	0	7702500	3763100	0	0	2	2	2	2	0	0	2	1	15.798	0	0	12.5	12.5	12.5	12.5	0	0	12.5	5.9	4.13983e+06	65401000	2.88768e+06	45619500	0	0	362881	5732800	ribosomal	RPL27	60S ribosomal protein L27	>sp|P61353|RL27_HUMAN 60S ribosomal protein L27 OS=Homo sapiens GN=RPL27 PE=1 SV=2;>sp|P61355|RL27_CHICK 60S ribosomal protein L27 OS=Gallus gallus GN=RPL27 PE=2 SV=2;>tr|K7ELC7|K7ELC7_HUMAN 60S ribosomal protein L27 (Fragment) OS=Homo sapiens GN=RPL27 PE
RPS15A	F1NXW3;P62244;RPS15A;I3L3P7;H3BN98;I3L246	40S ribosomal protein S15a	1	1	174700000	143620000	144630000	141990000	0	0	6046100	6376800	0	0	5	5	5	5	0	0	1	2	15.408	0	0	36.8	36.8	36.8	36.8	0	0	5.9	16.2	1.03297e+07	159160000	9.30101e+06	143310000	0	0	403131	6211450	ribosomal	RPS15A	40S ribosomal protein S15a	>tr|F1NXW3|F1NXW3_CHICK Uncharacterized protein (Fragment) OS=Gallus gallus GN=RPS15A PE=3 SV=1;>sp|P62244|RS15A_HUMAN 40S ribosomal protein S15a OS=Homo sapiens GN=RPS15A PE=1 SV=2;>RPS15A m.482954 Hum: RPS15A (40S ribosomal protein S15a), Gal: RPS15A (U
RPS19	P39019	40S ribosomal protein S19	1	1	199130000	178400000	68657000	138990000	0	0	9449700	5737900	0	0	6	6	5	6	0	0	2	1	16.06	0	0	27.6	27.6	26.9	27.6	0	0	12.4	6.9	1.17537e+07	188765000	6.46473e+06	103823500	0	0	472839	7593800	ribosomal	RPS19	40S ribosomal protein S19	>sp|P39019|RS19_HUMAN 40S ribosomal protein S19 OS=Homo sapiens GN=RPS19 PE=1 SV=2
RPS18	P62269;J3JS69	40S ribosomal protein S18	1	1	45054000	41988000	35017000	19744000	0	0	6990400	8244100	0	0	2	3	2	1	0	0	2	1	17.718	0	0	9.9	15.8	9.9	5.3	0	0	11.2	5.3	2.45632e+06	43521000	1.54535e+06	27380500	0	0	429916	7617250	ribosomal	RPS18	40S ribosomal protein S18	>sp|P62269|RS18_HUMAN 40S ribosomal protein S18 OS=Homo sapiens GN=RPS18 PE=1 SV=3;>tr|J3JS69|J3JS69_HUMAN 40S ribosomal protein S18 OS=Homo sapiens GN=RPS18 PE=3 SV=1
RPS25	F1NU56;P62851	40S ribosomal protein S25	1	1	94234000	78525000	46212000	70020000	0	0	13797000	3881000	0	0	3	2	2	2	0	0	2	1	15.123	0	0	19.4	13.7	13.7	13.7	0	0	13.7	6.5	5.7118e+06	86379500	3.84289e+06	58116000	0	0	584474	8839000	ribosomal	RPS25	40S ribosomal protein S25	>tr|F1NU56|F1NU56_CHICK Uncharacterized protein (Fragment) OS=Gallus gallus GN=RPS25 PE=4 SV=1;>sp|P62851|RS25_HUMAN 40S ribosomal protein S25 OS=Homo sapiens GN=RPS25 PE=1 SV=1
RPS5	P46782	40S ribosomal protein S5;40S ribosomal protein S5, N-terminally processed	1	1	90550000	62046000	44515000	81598000	0	0	11938000	13084000	0	0	3	3	2	3	0	0	2	2	22.876	0	0	17.6	17.6	13.7	17.6	0	0	13.7	13.7	3.33529e+06	76298000	2.75645e+06	63056500	0	0	546905	12511000	ribosomal	RPS5	40S ribosomal protein S5;40S ribosomal protein S5, N-terminally processed	>sp|P46782|RS5_HUMAN 40S ribosomal protein S5 OS=Homo sapiens GN=RPS5 PE=1 SV=4
RPS3A	F2Z4K7;P61247;D6RAT0;D6RG13;E9PFI5;D6RB09;F5H4F9;H0Y8L7;D6RAS7;H0Y9Y4;D6R9B6;D6RED7	40S ribosomal protein S3a	1	1	79827000	91857000	47834000	75553000	0	0	17373000	10690000	0	0	4	5	4	5	0	0	4	3	29.867	0	0	14.4	20.8	14.4	20.8	0	0	15.9	12.9	2.87414e+06	85842000	2.06561e+06	61693500	0	0	469799	14031500	ribosomal	RPS3A	40S ribosomal protein S3a	>tr|F2Z4K7|F2Z4K7_CHICK Uncharacterized protein OS=Gallus gallus GN=RPS3A PE=3 SV=1;>sp|P61247|RS3A_HUMAN 40S ribosomal protein S3a OS=Homo sapiens GN=RPS3A PE=1 SV=2;>tr|D6RAT0|D6RAT0_HUMAN 40S ribosomal protein S3a OS=Homo sapiens GN=RPS3A PE=3 SV=1;>tr
Casein	CON__P02666		1522301	1	0	0	0	0	0	0	0	0	1	0	0	0	0	0	0	0	0	0	23.583	12.4	0	0	0	0	0	0	0	0	0	0	0	0	0	0	0	0	0	0	Casein		>P02666 SWISS-PROT:P02666 Beta-casein - Bos taurus (Bovine).
RPS4;RPS4X	P47836;P62701;F1NFC6;F1P0F2;A6NH36	40S ribosomal protein S4;40S ribosomal protein S4, X isoform	2436401	1	111090000	91364000	31685000	63364000	1827800	1434200	4432800	8159600	1	0	3	3	3	3	1	1	1	2	29.594	3.4	0	8	8	11	8	3.4	3.4	3.4	8	3.42052e+06	101227000	1.60588e+06	47524500	55112.5	1631000	212753	2.58422	ribosomal	RPS4;RPS4X	40S ribosomal protein S4;40S ribosomal protein S4, X isoform	>sp|P47836|RS4_CHICK 40S ribosomal protein S4 OS=Gallus gallus GN=RPS4 PE=2 SV=2;>sp|P62701|RS4X_HUMAN 40S ribosomal protein S4, X isoform OS=Homo sapiens GN=RPS4X PE=1 SV=2;>tr|F1NFC6|F1NFC6_CHICK 40S ribosomal protein S4 (Fragment) OS=Gallus gallus GN=R
PPIH	E1BXG0;PPIH	Peptidyl-prolyl cis-trans isomerase	2647901	1553901	1942900	5548400	0	5993700	944130	4568500	6802000	8796100	1	1	1	1	0	1	1	1	1	1	19.205	14.1	14.1	14.1	14.1	0	14.1	14.1	14.1	14.1	14.1	195035	2.41048	156045	1.9286	143521	1.7738	406095	2.94537	0	PPIH	Peptidyl-prolyl cis-trans isomerase	>tr|E1BXG0|E1BXG0_CHICK Peptidyl-prolyl cis-trans isomerase OS=Gallus gallus GN=PPIH PE=3 SV=1;>PPIH m.11161 Hum: PPIH (Peptidyl-prolyl cis-trans isomerase H), Gal: PPIH (Peptidyl-prolyl cis-trans isomerase), iso: comp40568, length: 178
RPS8	F1NB02	40S ribosomal protein S8	2933301	1	137740000	102480000	86591000	82112000	0	6718500	13946000	13560000	1	0	1	1	1	1	1	1	1	1	21.893	6.9	0	20.1	20.1	20.1	20.1	6.9	12.7	14.3	14.3	5.48623e+06	120110000	3.8529e+06	84351500	153439	3359250	628192	4.68857	ribosomal	RPS8	40S ribosomal protein S8	>tr|F1NB02|F1NB02_CHICK 40S ribosomal protein S8 (Fragment) OS=Gallus gallus GN=RPS8 PE=3 SV=1
EIF4A2;EIF4A1	EIF4A2;Q14240;Q8JFP1;P60842;E7EQG2;Q9NZE6	Eukaryotic initiation factor 4A-II;Eukaryotic initiation factor 4A-I	3043101	1	8467900	10235000	9346200	10967000	0	2345700	4285200	2398600	1	0	1	1	1	1	0	1	1	1	46.371	2.5	0	2.5	2.5	2.5	2.5	0	2.5	2.5	2.5	201666	9351450	219029	10156600	25292.7	1172850	72068.7	1.09819	0	EIF4A2;EIF4A1	Eukaryotic initiation factor 4A-II;Eukaryotic initiation factor 4A-I	>EIF4A2 m.48506 Hum: EIF4A2 (Eukaryotic initiation factor 4A-II), Gal: EIF4A2 (Eukaryotic initiation factor 4A-II), iso: comp72047_1, length: 408;>sp|Q14240|IF4A2_HUMAN Eukaryotic initiation factor 4A-II OS=Homo sapiens GN=EIF4A2 PE=1 SV=2;>sp|Q8JFP1|IF4A
RPS10	F6U211;E1C4N0;P46783;RPS10	40S ribosomal protein S10	4379101	1	209490000	176750000	92240000	179270000	0	0	11704000	12616000	1	0	2	2	1	3	0	0	1	1	19.868	5.2	0	14	14	5.2	22.7	0	0	5.2	5.2	9.72015e+06	193120000	6.83285e+06	135755000	0	0	612039	2.77683	ribosomal	RPS10	40S ribosomal protein S10	>tr|F6U211|F6U211_HUMAN 40S ribosomal protein S10 OS=Homo sapiens GN=RPS10 PE=4 SV=1;>tr|E1C4N0|E1C4N0_CHICK Uncharacterized protein OS=Gallus gallus GN=RPS10 PE=4 SV=1;>sp|P46783|RS10_HUMAN 40S ribosomal protein S10 OS=Homo sapiens GN=RPS10 PE=1 SV=1;>RP
RPL11	E1C3K3;P62913;RPL11;Q5VVC8;F1NYL7;Q5VVC9	60S ribosomal protein L11	4731601	1	125000000	113390000	149020000	136140000	3632600	4308600	15265000	15470000	1	0	2	2	2	1	1	1	1	1	20.233	7.9	0	12.4	12.4	12.4	7.9	7.9	7.9	7.9	7.9	5.89112e+06	119195000	7.0469e+06	142580000	196244	3970600	759527	3.24784	ribosomal	RPL11	60S ribosomal protein L11	>tr|E1C3K3|E1C3K3_CHICK Uncharacterized protein OS=Gallus gallus GN=RPL11 PE=3 SV=1;>sp|P62913|RL11_HUMAN 60S ribosomal protein L11 OS=Homo sapiens GN=RPL11 PE=1 SV=2;>RPL11 m.10046 Hum: RPL11 (60S ribosomal protein L11), Gal: RPL11 (Uncharacterized prote
RPL22	F1NXY7;P35268;Q98TF8;F1N9J4;K7ERI7;K7EMH1;K7ELC4;K7EKS7;K7EP65;K7EJT5	60S ribosomal protein L22	5188301	1	102120000	127410000	118020000	135060000	3016900	3011200	17799000	16712000	1	0	2	3	3	3	1	1	2	2	15.396	9.7	0	18.7	18.7	18.7	18.7	9.7	9.7	18.7	18.7	7.45421e+06	114765000	8.21902e+06	126540000	195768	3014050	1.12078e+06	3.32585	ribosomal	RPL22	60S ribosomal protein L22	>tr|F1NXY7|F1NXY7_CHICK 60S ribosomal protein L22 (Fragment) OS=Gallus gallus GN=RPL22 PE=4 SV=1;>sp|P35268|RL22_HUMAN 60S ribosomal protein L22 OS=Homo sapiens GN=RPL22 PE=1 SV=2;>sp|Q98TF8|RL22_CHICK 60S ribosomal protein L22 OS=Gallus gallus GN=RPL22 P
TUBA1C;TUBA1B;TUBA1A;TUBA3E;TUBA3C	F5H5D3;CON__ENSEMBL:ENSBTAP00000016242;P68363;Q71U36;Q9BQE3;G3V1U9;P02552;F1NRB9;F1N9J7;Q13748;Q6PEY2;F1NXR6;F1NXR7;F8VVB9;F8VQQ4;F8VWX4;F8VS66;F8VRZ4;H9L1R5;F8VWV9;F8VX09;F8VRK0	Tubulin alpha-1B chain;Tubulin alpha-1A chain;Tubulin alpha-1C chain;Tubulin alpha-1 chain;Tubulin alpha-3C/D chain;Tubulin alpha-3E chain	5605901	1	29024000	22013000	21495000	18261000	24008000	42316000	15225000	13597000	1	0	2	3	2	1	2	2	1	1	57.73	2.9	0	6.7	10.2	6.7	2.9	6.7	6.7	2.9	2.9	442032	25518500	344327	19878000	574433	33162000	249628	2.57068	all	TUBA1C;TUBA1B;TUBA1A;TUBA3E;TUBA3C	Tubulin alpha-1B chain;Tubulin alpha-1A chain;Tubulin alpha-1C chain;Tubulin alpha-1 chain;Tubulin alpha-3C/D chain;Tubulin alpha-3E chain	>tr|F5H5D3|F5H5D3_HUMAN Tubulin alpha-1C chain OS=Homo sapiens GN=TUBA1C PE=3 SV=1;>ENSEMBL:ENSBTAP00000016242 (Bos taurus) similar to alpha-tubulin I isoform 1;>sp|P68363|TBA1B_HUMAN Tubulin alpha-1B chain OS=Homo sapiens GN=TUBA1B PE=1 SV=1;>sp|Q71U36|T
LOC417953;HIST1H3A;H3-I;H3F3A;H3-IX;HIST3H3;HIST2H3A;LOC768340;HIST2H3PS2;H3F3C	K7ES00;G1K331;G1K329;P68431;P84229;P84243;P84247;Q16695;Q71DI3;K7EK07;B4DEB1;F1NNM8;K7EMV3;Q5TEC6;Q6NXT2;K7EP01	Histone H3;Histone H3.1;Histone H3.2;Histone H3.3;Histone H3.1t;Histone H3.3C	5840101	1	25040000	16907000	13012000	11298000	5659600	3357800	7569500	4993300	1	0	1	1	1	1	2	1	1	1	16.621	4.6	0	4.6	4.6	4.6	4.6	11.9	4.6	4.6	4.6	1.26187e+06	20973500	731304	12155000	271265	4508700	377919	1.07556	histones	LOC417953;HIST1H3A;H3-I;H3F3A;H3-IX;HIST3H3;HIST2H3A;LOC768340;HIST2H3PS2;H3F3C	Histone H3;Histone H3.1;Histone H3.2;Histone H3.3;Histone H3.1t;Histone H3.3C	>tr|K7ES00|K7ES00_HUMAN Histone H3.3 (Fragment) OS=Homo sapiens GN=H3F3B PE=4 SV=1;>tr|G1K331|G1K331_CHICK Histone H3 (Fragment) OS=Gallus gallus GN=LOC417953 PE=3 SV=1;>tr|G1K329|G1K329_CHICK Histone H3 (Fragment) OS=Gallus gallus GN=LOC417953 PE=3 SV=1;
RPS7	F1NN16;P62081;B5MCP9	40S ribosomal protein S7	6971401	884611	575480000	724350000	553670000	743160000	718780	12033000	61043000	66328000	3	1	9	8	9	9	1	5	6	7	22.934	13.4	5.5	38.3	37.8	38.3	38.3	5.5	28.4	32.3	29.4	2.83385e+07	734.69	2.82731e+07	732.995	278010	7.20756	2.7769e+06	9.13525	ribosomal	RPS7	40S ribosomal protein S7	>tr|F1NN16|F1NN16_CHICK Uncharacterized protein (Fragment) OS=Gallus gallus GN=RPS7 PE=4 SV=1;>sp|P62081|RS7_HUMAN 40S ribosomal protein S7 OS=Homo sapiens GN=RPS7 PE=1 SV=1;>tr|B5MCP9|B5MCP9_HUMAN 40S ribosomal protein S7 OS=Homo sapiens GN=RPS7 PE=4 SV=
RPL26;RPL26L1	F1NNZ2;F2Z4K6;P61254;J3QRC4;J3QQV1;J3QQQ9;J3QRI7;E1BRI9;J3KTJ8;J3KSS0;Q9UNX3;E5RIT6;P47832;F1NNZ1;E5RHH1	60S ribosomal protein L26;60S ribosomal protein L26-like 1	7366101	1	35835000	27676000	37456000	50576000	5247200	5343100	12544000	16011000	1	0	1	2	1	2	1	1	2	1	19.571	5.4	0	5.4	10.8	5.4	10.8	5.4	5.4	10.8	5.4	1.62258e+06	31755500	2.24904e+06	44016000	270561	5295150	729523	1.93827	ribosomal	RPL26;RPL26L1	60S ribosomal protein L26;60S ribosomal protein L26-like 1	>tr|F1NNZ2|F1NNZ2_CHICK 60S ribosomal protein L26 OS=Gallus gallus GN=RPL26 PE=3 SV=1;>tr|F2Z4K6|F2Z4K6_CHICK 60S ribosomal protein L26 OS=Gallus gallus GN=RPL26 PE=3 SV=1;>sp|P61254|RL26_HUMAN 60S ribosomal protein L26 OS=Homo sapiens GN=RPL26 PE=1 SV=1;
EEF1A2;EEF1A1;EEF1A1P5;EEF1A	F1N9H4;Q05639;P68104;Q5VTE0;Q90835	Elongation factor 1-alpha;Elongation factor 1-alpha 2;Elongation factor 1-alpha 1;Putative elongation factor 1-alpha-like 3	7470801	1	20942000	17548000	10493000	19187000	5005300	6124700	10046000	7360600	1	0	1	1	1	2	1	2	1	1	50.783	2.4	0	2.4	2.4	2.4	4.9	2.4	4.9	2.4	2.4	378965	19245000	292224	14840000	109584	5565000	171382	1.16498	0	EEF1A2;EEF1A1;EEF1A1P5;EEF1A	Elongation factor 1-alpha;Elongation factor 1-alpha 2;Elongation factor 1-alpha 1;Putative elongation factor 1-alpha-like 3	>tr|F1N9H4|F1N9H4_CHICK Elongation factor 1-alpha (Fragment) OS=Gallus gallus GN=EEF1A2 PE=3 SV=1;>sp|Q05639|EF1A2_HUMAN Elongation factor 1-alpha 2 OS=Homo sapiens GN=EEF1A2 PE=1 SV=1;>sp|P68104|EF1A1_HUMAN Elongation factor 1-alpha 1 OS=Homo sapiens GN=
RPS3	F1N9X5;P23396;F1NPA9;E9PL45;J3KN86;H0YCJ7;F2Z2S8;E9PL09;H0YF32;H0YEU2;E9PPU1;E9PK82;E9PJH4;E9PQ96	40S ribosomal protein S3	8284201	1	341080000	308950000	247370000	351700000	0	2906600	31419000	30376000	2	0	9	8	9	10	0	2	5	6	26.719	11.1	0	35.8	34.2	37.4	40.7	0	11.1	23.5	28.4	1.21642e+07	325015000	1.12106e+07	299535000	54392	1453300	1.15639e+06	3.72969	ribosomal	RPS3	40S ribosomal protein S3	>tr|F1N9X5|F1N9X5_CHICK Uncharacterized protein OS=Gallus gallus GN=RPS3 PE=3 SV=1;>sp|P23396|RS3_HUMAN 40S ribosomal protein S3 OS=Homo sapiens GN=RPS3 PE=1 SV=2;>tr|F1NPA9|F1NPA9_CHICK Uncharacterized protein (Fragment) OS=Gallus gallus GN=RPS3 PE=3 SV=
SRSF1	Q5ZML3;J3KTL2;Q07955;F1NRH9;F1NQW8	Serine/arginine-rich splicing factor 1	8367901	8433501	58006000	69361000	63876000	75775000	35508000	51419000	21156000	16982000	2	2	3	3	3	3	4	4	3	2	28.06	8.6	8.6	17.5	17.5	17.5	17.5	21.8	21.8	17.5	8.6	2.26955e+06	7.55125	2.48844e+06	8.27954	1.54895e+06	5.15367	679579	2.27883	0	SRSF1	Serine/arginine-rich splicing factor 1	>sp|Q5ZML3|SRSF1_CHICK Serine/arginine-rich splicing factor 1 OS=Gallus gallus GN=SRSF1 PE=1 SV=3;>tr|J3KTL2|J3KTL2_HUMAN Serine/arginine-rich-splicing factor 1 OS=Homo sapiens GN=SRSF1 PE=4 SV=1;>sp|Q07955|SRSF1_HUMAN Serine/arginine-rich splicing factor
RPS28	P62857;F1NTT2	40S ribosomal protein S28	8510101	27726001	45890000	299010000	460490000	327150000	18244000	72001000	87128000	105500000	1	3	2	4	4	4	2	3	3	4	7.8409	17.4	27.5	23.2	31.9	31.9	31.9	23.2	27.5	27.5	31.9	2.19936e+07	6.21979	5.02264e+07	14.204	5.75476e+06	1.62744	1.22835e+07	11.3176	ribosomal	RPS28	40S ribosomal protein S28	>sp|P62857|RS28_HUMAN 40S ribosomal protein S28 OS=Homo sapiens GN=RPS28 PE=1 SV=1;>tr|F1NTT2|F1NTT2_CHICK Uncharacterized protein (Fragment) OS=Gallus gallus GN=RPS28 PE=4 SV=1
SRSF3	E1C8Y9;P84103;B4E241	Serine/arginine-rich splicing factor 3	8749201	27340001	89333000	74811000	71614000	126230000	38827000	61788000	0	27960000	1	2	2	2	2	2	2	2	0	2	19.329	5.5	18.3	18.3	18.3	18.3	18.3	18.3	18.3	0	18.3	4.24606e+06	3.0019	5.1178e+06	3.61821	2.6027e+06	1.84007	723266	1.59786	0	SRSF3	Serine/arginine-rich splicing factor 3	>tr|E1C8Y9|E1C8Y9_CHICK Uncharacterized protein OS=Gallus gallus GN=SRSF3 PE=4 SV=1;>sp|P84103|SRSF3_HUMAN Serine/arginine-rich splicing factor 3 OS=Homo sapiens GN=SRSF3 PE=1 SV=1;>tr|B4E241|B4E241_HUMAN Serine/arginine-rich-splicing factor 3 OS=Homo sap
RPL12	E1BTG1;P30050	60S ribosomal protein L12	9865101	1	73082000	76568000	53650000	83520000	0	0	27330000	28356000	1	0	3	3	3	3	0	0	3	3	18.092	5.3	0	24.3	24.3	24.3	24.3	0	0	24.3	24.3	4.13581e+06	74825000	3.7909e+06	68585000	0	0	1.53897e+06	2.82237	ribosomal	RPL12	60S ribosomal protein L12	>tr|E1BTG1|E1BTG1_CHICK Uncharacterized protein OS=Gallus gallus GN=RPL12 PE=3 SV=1;>sp|P30050|RL12_HUMAN 60S ribosomal protein L12 OS=Homo sapiens GN=RPL12 PE=1 SV=1
PPIA	H9L2U1		10014001	1	7911900	26017000	7927400	13899000	0	0	10452000	3672000	1	0	1	1	1	1	0	1	1	1	9.0783	10.7	0	10.7	10.7	10.7	10.7	0	10.7	10.7	10.7	1.86868e+06	16964450	1.20212e+06	10913200	0	0	777899	0.705213	0	PPIA		>tr|H9L2U1|H9L2U1_CHICK Uncharacterized protein (Fragment) OS=Gallus gallus GN=PPIA PE=3 SV=1
EEF2	F1NFS0;Q90705;P13639	Elongation factor 2	12089001	1	0	0	0	0	0	0	32611000	56854000	3	0	0	0	0	0	0	0	5	8	95.316	5.4	0	0	0	0	0	0	0	9.2	16.8	0	0	0	0	0	0	469307	3.70026	0	EEF2	Elongation factor 2	>tr|F1NFS0|F1NFS0_CHICK Elongation factor 2 OS=Gallus gallus GN=EEF2 PE=4 SV=1;>sp|Q90705|EF2_CHICK Elongation factor 2 OS=Gallus gallus GN=EEF2 PE=1 SV=3;>sp|P13639|EF2_HUMAN Elongation factor 2 OS=Homo sapiens GN=EEF2 PE=1 SV=4
HSPA8;HSPA2;HSP70	F1NRW7;F1NWP3;P11142;E9PKE3;O73885;P54652;P08106;Q7SX63;E9PNE6;E9PN89	Heat shock cognate 71 kDa protein;Heat shock-related 70 kDa protein 2;Heat shock 70 kDa protein	12655001	6233301	59172000	139170000	84760000	117100000	25663000	53689000	116360000	78792000	2	1	2	4	4	5	3	4	6	6	70.998	3.7	1.9	3.7	9.4	9.4	13.1	7.9	9.4	17.3	17.3	1.39681e+06	15.9099	1.42159e+06	16.1921	558833	6.36517	1.37435e+06	7.71047	chaperones	HSPA8;HSPA2;HSP70	Heat shock cognate 71 kDa protein;Heat shock-related 70 kDa protein 2;Heat shock 70 kDa protein	>tr|F1NRW7|F1NRW7_CHICK Heat shock cognate 71 kDa protein (Fragment) OS=Gallus gallus GN=HSPA8 PE=3 SV=1;>tr|F1NWP3|F1NWP3_CHICK Heat shock cognate 71 kDa protein OS=Gallus gallus GN=HSPA8 PE=3 SV=1;>sp|P11142|HSP7C_HUMAN Heat shock cognate 71 kDa protein
PANX2	F8W8Y4		13654001	15137001	15679000	15039000	11918000	15914000	13983000	11371000	10889000	11325000	1	1	1	1	1	1	1	1	1	1	8.3649	14.3	14.3	14.3	14.3	14.3	14.3	14.3	14.3	14.3	14.3	1.83612e+06	1.01467	1.66362e+06	0.919337	1.5155e+06	0.837484	1.32781e+06	0.813461	0	PANX2		>tr|F8W8Y4|F8W8Y4_HUMAN Pannexin-2 (Fragment) OS=Homo sapiens GN=PANX2 PE=4 SV=1
RPS21	E1BSJ2;Q9BYK1;P63220;Q8WVC2	40S ribosomal protein S21	16105001	1	84895000	103560000	105830000	150150000	11058000	13013000	36283000	43889000	1	0	2	2	1	3	2	3	2	3	7.1802	13.6	0	36.4	36.4	13.6	63.6	40.9	63.6	40.9	63.6	1.31232e+07	94227500	1.78254e+07	127990000	1.67621e+06	12035500	5.58285e+06	2.48904	ribosomal	RPS21	40S ribosomal protein S21	>tr|E1BSJ2|E1BSJ2_CHICK Uncharacterized protein OS=Gallus gallus GN=RPS21 PE=4 SV=1;>tr|Q9BYK1|Q9BYK1_HUMAN 40S ribosomal protein S21 OS=Homo sapiens GN=RPS21 PE=2 SV=1;>sp|P63220|RS21_HUMAN 40S ribosomal protein S21 OS=Homo sapiens GN=RPS21 PE=1 SV=1;>tr
SMOC1	F1NY60		17309001	1	99171000	77041000	52330000	39560000	19588000	8924200	19822000	13080000	1	0	1	1	1	1	1	1	1	1	47.078	2.1	0	2.1	2.1	2.1	2.1	2.1	2.1	2.1	2.1	1.87149e+06	88106000	975934	45945000	302819	14256100	349441	0.95043	all	SMOC1		>tr|F1NY60|F1NY60_CHICK Uncharacterized protein (Fragment) OS=Gallus gallus GN=SMOC1 PE=4 SV=1
RPS12	P84175;P25398	40S ribosomal protein S12	17535001	2912901	385350000	477870000	354010000	450480000	1558700	22672000	62437000	34588000	4	1	7	8	8	8	1	6	8	7	14.545	26.5	6.8	62.9	62.9	62.9	62.9	9.1	46.2	62.9	51.5	2.96741e+07	148.172	2.76552e+07	138.091	832956	4.1592	3.33534e+06	2.76661	ribosomal	RPS12	40S ribosomal protein S12	>sp|P84175|RS12_CHICK 40S ribosomal protein S12 OS=Gallus gallus GN=RPS12 PE=1 SV=2;>sp|P25398|RS12_HUMAN 40S ribosomal protein S12 OS=Homo sapiens GN=RPS12 PE=1 SV=3
POTEF;POTEE;ACTG2;ACTA2;ACTC1;ACTA1;ACTB;ACTG1;POTEKP;ACTBL2;POTEI;POTEJ	A5A3E0;Q6S8J3;F1P476;I3L3I4;F1P2P8;P08023;P62736;P68032;P68034;P68133;P68139;P53478;P63267;P63270;CON__P60712;P60706;P60709;P63261;Q5ZMQ2;Q9BYX7;G1K2Y7;F1N8P3;Q5T8M7;E9PG30;H9KYU9;A6NL76;Q5T8M8;P0CG38;Q562R1;F1NDV5;I3L4N8;I3L1U9;I3L3I0;F1N835;J3KT65;H9KZN	POTE ankyrin domain family member F;POTE ankyrin domain family member E;Actin, aortic smooth muscle;Actin, alpha cardiac muscle 1;Actin, alpha skeletal muscle;Actin, cytoplasmic type 5;Actin, gamma-enteric smooth muscle;Actin, cytoplasmic 1;Actin, cytopla	18082001	1	31088000	46385000	23784000	12652000	17316000	18257000	9255300	4873200	2	0	2	2	2	1	2	2	1	1	121.44	2.5	0	2.5	2.5	2.5	1	2.5	2.5	1	1	318976	38736500	150016	18218000	146463	17786500	58170.7	0.390679	all	POTEF;POTEE;ACTG2;ACTA2;ACTC1;ACTA1;ACTB;ACTG1;POTEKP;ACTBL2;POTEI;POTEJ	POTE ankyrin domain family member F;POTE ankyrin domain family member E;Actin, aortic smooth muscle;Actin, alpha cardiac muscle 1;Actin, alpha skeletal muscle;Actin, cytoplasmic type 5;Actin, gamma-enteric smooth muscle;Actin, cytoplasmic 1;Actin, cytopla	>sp|A5A3E0|POTEF_HUMAN POTE ankyrin domain family member F OS=Homo sapiens GN=POTEF PE=1 SV=2;>sp|Q6S8J3|POTEE_HUMAN POTE ankyrin domain family member E OS=Homo sapiens GN=POTEE PE=1 SV=3;>tr|F1P476|F1P476_CHICK Actin, gamma-enteric smooth muscle OS=Gallu
RPL5	P22451;F2Z4K4;P46777;Q5T7N0	60S ribosomal protein L5	18198001	1	93113000	109220000	98367000	64234000	0	2250900	23226000	19631000	3	0	3	5	4	3	0	1	2	2	34.091	10.8	0	10.8	19.9	15.5	10.8	0	3.4	10.8	10.8	2.96754e+06	101166500	2.38481e+06	81300500	33013.1	1125450	628568	1.17752	ribosomal	RPL5	60S ribosomal protein L5	>sp|P22451|RL5_CHICK 60S ribosomal protein L5 OS=Gallus gallus GN=RPL5 PE=2 SV=2;>tr|F2Z4K4|F2Z4K4_CHICK 60S ribosomal protein L5 (Fragment) OS=Gallus gallus GN=RPL5 PE=3 SV=1;>sp|P46777|RL5_HUMAN 60S ribosomal protein L5 OS=Homo sapiens GN=RPL5 PE=1 SV=3
ERH	ERH;F1NHW3;P84090;G3V279	Enhancer of rudimentary homolog	20351001	11452001	34112000	49998000	62985000	53140000	17942000	21885000	24524000	30439000	2	2	2	2	3	2	2	3	2	2	12.289	15.4	15.4	15.4	15.4	29.8	15.4	15.4	29.8	15.4	15.4	3.42217e+06	3.67228	4.72475e+06	5.07007	1.62043e+06	1.73887	2.23627e+06	1.35038	0	ERH	Enhancer of rudimentary homolog	>ERH m.483431 Hum: ERH (Enhancer of rudimentary homolog), Gal: ERH (Enhancer of rudimentary homolog), iso: comp85015, length: 105;>tr|F1NHW3|F1NHW3_CHICK Enhancer of rudimentary homolog OS=Gallus gallus GN=ERH PE=3 SV=1;>sp|P84090|ERH_HUMAN Enhancer of ru
RPLP0;RPLP0P6	P47826;F1NB66;P05388;Q8NHW5;F8VU65;F8VWS0;Q3B7A4;F8VW21;G3V210;F8VPE8	60S acidic ribosomal protein P0;60S acidic ribosomal protein P0-like	20803001	1	123940000	169730000	63008000	118960000	0	2401900	70622000	66202000	4	0	6	7	6	6	0	1	7	5	34.285	14.6	0	32	36.1	31	29.1	0	3.8	36.1	27.5	4.28278e+06	146835000	2.65376e+06	90984000	35028.4	1200950	1.99539e+06	3.28856	ribosomal	RPLP0;RPLP0P6	60S acidic ribosomal protein P0;60S acidic ribosomal protein P0-like	>sp|P47826|RLA0_CHICK 60S acidic ribosomal protein P0 OS=Gallus gallus GN=RPLP0 PE=2 SV=1;>tr|F1NB66|F1NB66_CHICK 60S acidic ribosomal protein P0 OS=Gallus gallus GN=RPLP0 PE=3 SV=1;>sp|P05388|RLA0_HUMAN 60S acidic ribosomal protein P0 OS=Homo sapiens GN=
H4;H4-I;HIST1H4A;H4-VIII	G1K332;F1NCK6;P62801;P62805;P70081	Histone H4;Histone H4 type VIII	22266001	2074701	194980000	183960000	128130000	100970000	39419000	34277000	50856000	52752000	3	2	4	4	4	3	3	3	3	4	12.306	25.2	16.2	36	36	36	27	27	27	27	36	1.53966e+07	91.324	9.30847e+06	55.2128	2.99431e+06	17.7606	4.20965e+06	2.3266	histones	H4;H4-I;HIST1H4A;H4-VIII	Histone H4;Histone H4 type VIII	>tr|G1K332|G1K332_CHICK Histone H4 (Fragment) OS=Gallus gallus GN=H4 PE=3 SV=1;>tr|F1NCK6|F1NCK6_CHICK Histone H4 (Fragment) OS=Gallus gallus GN=H4 PE=3 SV=1;>sp|P62801|H4_CHICK Histone H4 OS=Gallus gallus GN=H4-I PE=1 SV=2;>sp|P62805|H4_HUMAN Histone H4
MPHOSPH6	E1C5Y0		24248001	19330001	118530000	94117000	19815000	35458000	12873000	17100000	28512000	25906000	1	1	5	5	3	2	1	1	1	1	19.526	9.1	9.1	34.8	34.8	23.8	16.5	9.1	9.1	9.1	9.1	5.44523e+06	5.50044	1.41537e+06	1.42972	767515	0.775297	1.39348e+06	1.12211	0	MPHOSPH6		>tr|E1C5Y0|E1C5Y0_CHICK Uncharacterized protein OS=Gallus gallus GN=MPHOSPH6 PE=4 SV=1
HIST2H2AC;H2A-IX;HIST1H2AG;HIST1H2AD;HIST2H2AA3;H2AFJ;HIST1H2AH;HIST1H2AJ;H2AFX;HIST1H2AA;HIST1H2AB;HIST3H2A;HIST1H2AC;HIST2H2AB;H2AFV;H2AFZ	F1NLT9;G1K330;F1NCL1;F1NDS3;P0C0S8;P20671;Q6FI13;P02263;P35062;P70082;Q16777;Q9BTM1;Q96KK5;Q99878;P16104;Q96QV6;P04908;Q7L7L0;Q93077;F1NDT5;Q788R3;H0YFX9;Q8IUE6;H2AFZ;P02272;P0C0S5;Q5ZMD6;Q71UI9;F2Z4M5;C9J0D1;F1NDS4;F1NDT6	Histone H2A;Histone H2A type 1;Histone H2A type 1-D;Histone H2A type 2-A;Histone H2A-IV;Histone H2A-III;Histone H2A.J;Histone H2A type 2-C;Histone H2A type 1-H;Histone H2A type 1-J;Histone H2A.x;Histone H2A type 1-A;Histone H2A type 1-B/E;Histone H2A type	28332001	1	244630000	215730000	118040000	110230000	33814000	29477000	46761000	40025000	2	0	4	4	4	4	3	4	4	4	14.588	20.6	0	33.8	33.8	33.8	33.8	28.7	33.8	33.8	33.8	1.57787e+07	230180000	7.8239e+06	114135000	2.16928e+06	31645500	2.97457e+06	1.53159	histones	HIST2H2AC;H2A-IX;HIST1H2AG;HIST1H2AD;HIST2H2AA3;H2AFJ;HIST1H2AH;HIST1H2AJ;H2AFX;HIST1H2AA;HIST1H2AB;HIST3H2A;HIST1H2AC;HIST2H2AB;H2AFV;H2AFZ	Histone H2A;Histone H2A type 1;Histone H2A type 1-D;Histone H2A type 2-A;Histone H2A-IV;Histone H2A-III;Histone H2A.J;Histone H2A type 2-C;Histone H2A type 1-H;Histone H2A type 1-J;Histone H2A.x;Histone H2A type 1-A;Histone H2A type 1-B/E;Histone H2A type	>tr|F1NLT9|F1NLT9_CHICK Histone H2A (Fragment) OS=Gallus gallus GN=HIST2H2AC PE=3 SV=1;>tr|G1K330|G1K330_CHICK Histone H2A (Fragment) OS=Gallus gallus GN=H2A-IX PE=3 SV=1;>tr|F1NCL1|F1NCL1_CHICK Histone H2A (Fragment) OS=Gallus gallus GN=HIST2H2AC PE=3 SV
RPLP1	P05386;P18660	60S acidic ribosomal protein P1	40182001	1	122750000	133260000	51139000	137090000	0	11588000	67535000	69831000	2	0	2	2	2	3	1	2	3	3	11.514	42.1	0	42.1	42.1	42.1	42.1	28.1	42.1	42.1	42.1	1.11173e+07	128005000	8.17392e+06	94114500	503213	5794000	5.96517e+06	1.7093	ribosomal	RPLP1	60S acidic ribosomal protein P1	>sp|P05386|RLA1_HUMAN 60S acidic ribosomal protein P1 OS=Homo sapiens GN=RPLP1 PE=1 SV=1;>sp|P18660|RLA1_CHICK 60S acidic ribosomal protein P1 OS=Gallus gallus GN=RPLP1 PE=3 SV=1
MYO7B	C9J6C0;Q6PIF6	Unconventional myosin-VIIb	65316001	275170001	425760000	448110000	368730000	64839000	87893000	71217000	41089000	54075000	1	1	1	1	1	1	1	1	1	1	241.7	0.4	0.4	0.4	0.4	0.4	0.4	0.4	0.4	0.4	0.4	1.80776e+06	1.58787	896916	0.78782	329148	0.289112	196864	0.728489	0	MYO7B	Unconventional myosin-VIIb	>tr|C9J6C0|C9J6C0_HUMAN Unconventional myosin-VIIb OS=Homo sapiens GN=MYO7B PE=4 SV=1;>sp|Q6PIF6|MYO7B_HUMAN Unconventional myosin-VIIb OS=Homo sapiens GN=MYO7B PE=2 SV=2
RPSA;RPSAP58	P08865;C9J9K3;A6NE09	40S ribosomal protein SA	67330001	1	139920000	150180000	171020000	243210000	14811000	39491000	59365000	75151000	1	0	1	1	1	1	1	1	1	1	32.854	25.4	12.9	32.2	32.2	32.2	32.2	22	32.2	32.2	32.2	4.41499e+06	145050000	6.3041e+06	207115000	826414	27151000	2.04718e+06	0.998931	ribosomal	RPSA;RPSAP58	40S ribosomal protein SA	>sp|P08865|RSSA_HUMAN 40S ribosomal protein SA OS=Homo sapiens GN=RPSA PE=1 SV=4;>tr|C9J9K3|C9J9K3_HUMAN 40S ribosomal protein SA (Fragment) OS=Homo sapiens GN=RPSA PE=3 SV=1;>tr|A6NE09|A6NE09_HUMAN Protein RPSAP58 OS=Homo sapiens GN=RPSAP58 PE=3 SV=1
RFC1	P35251	Replication factor C subunit 1	82746001	1	0	0	0	0	0	0	12426000	0	1	0	0	0	0	0	0	0	1	0	128.25	0.6	0	0	0	0	0	0	0	0.6	0	0	0	0	0	0	0	48444.4	0.0750852	0	RFC1	Replication factor C subunit 1	>sp|P35251|RFC1_HUMAN Replication factor C subunit 1 OS=Homo sapiens GN=RFC1 PE=1 SV=4
RPSA	P50890	40S ribosomal protein SA	140730001	22330001	665800000	814310000	884210000	1115800000	49352000	114200000	301810000	302410000	0	0	0	1	1	1	0	0	0	1	33.021	16.2	12.8	23	28.4	28.4	28.4	12.8	23	23	28.4	2.24116e+07	33.1417	3.02839e+07	44.783	2.47648e+06	3.66216	9.14903e+06	2.14673	ribosomal	RPSA	40S ribosomal protein SA	>sp|P50890|RSSA_CHICK 40S ribosomal protein SA OS=Gallus gallus GN=RPSA PE=3 SV=1
PSPC1	F1N941;E1C0S2;Q5ZK88	Paraspeckle component 1	144560001	1	0	937500000	0	0	0	0	0	0	1	1	0	1	0	0	0	0	0	0	58.341	1.7	1.7	0	1.7	0	0	0	0	0	0	8.03466e+06	468750000	0	0	0	0	0	0	0	PSPC1	Paraspeckle component 1	>tr|F1N941|F1N941_CHICK Paraspeckle component 1 OS=Gallus gallus GN=PSPC1 PE=4 SV=1;>tr|E1C0S2|E1C0S2_CHICK Paraspeckle component 1 OS=Gallus gallus GN=PSPC1 PE=4 SV=1;>sp|Q5ZK88|PSPC1_CHICK Paraspeckle component 1 OS=Gallus gallus GN=PSPC1 PE=2 SV=1
GNB2L1	G8JL27;P63244;P63247;J3KPE3;H0YAF8;H0Y8W2;D6RAC2;H0YAM7;D6REE5;D6R9L0;D6R9Z1;D6RHH4;D6RFX4	Guanine nucleotide-binding protein subunit beta-2-like 1	242130001	1	423820000	548050000	576260000	772120000	35071000	70434000	416370000	492490000	8	0	10	10	12	11	5	7	11	13	35.29	26.6	0	38.1	36.9	51.9	46.6	18.8	25.6	47.2	55.9	1.37698e+07	485935000	1.91043e+07	674190000	1.49483e+06	52752500	1.2877e+07	1.8768	ribosomal	GNB2L1	Guanine nucleotide-binding protein subunit beta-2-like 1	>tr|G8JL27|G8JL27_CHICK Guanine nucleotide-binding protein subunit beta-2-like 1 (Fragment) OS=Gallus gallus GN=GNB2L1 PE=4 SV=1;>sp|P63244|GBLP_HUMAN Guanine nucleotide-binding protein subunit beta-2-like 1 OS=Homo sapiens GN=GNB2L1 PE=1 SV=3;>sp|P63247|
Trypsin	Trypsin		2155100001	2629300001	1996200000	2416200000	2012900000	2555200000	2805800000	2223400000	2159000000	2312900000	5	7	6	7	7	6	6	7	6	8	24.409	30.7	41.1	35.1	41.1	41.1	35.1	35.1	41.1	35.1	41.1	9.03847e+07	0.839083	9.35741e+07	0.868691	1.03019e+08	0.956376	9.16035e+07	1.03752	0	Trypsin		>P00761 SWISS-PROT:P00761|TRYP_PIG Trypsin - Sus scrofa (Pig).
TEV_protease	TEV protease		7572900001	7304500001	10854000000	7568600000	7708300000	10403000000	7406700000	8455500000	8811300000	7624800000	18	17	16	16	17	17	16	18	18	17	28.615	88.5	85.4	80.2	80.2	86.2	82.6	79.4	88.5	88.5	85.4	3.21905e+08	1.26104	3.16465e+08	1.23974	2.77166e+08	1.08578	2.87194e+08	1.08519	0	TEV_protease		TEV protease
